# Supplementary material for: Diversity and functional roles of endophytic and rhizospheric microorganisms in Ophioglossum vulgatum L.: implications for bioactive compound synthesis
Source: Front Microbiol. 2025 Jul 10;16:1618667. doi: 10.3389/fmicb.2025.1618667 (PMC12288683; doi:10.3389/fmicb.2025.1618667)
Supplement: Supplementary file 2 [file Table_2.xlsx]

## Sheet: Sheet1
Supplementary Table 2. Identification of total metabolites in O. vulgatum
Class I	Compounds	Formula	OV-1	OV-2	OV-3
Flavonoids	Kaempferol-3-O-sophoroside-7-O-(2''-Feruloyl)glucoside	C43H48O24	129885	132775	147926
	Tamarixetin-3-O-glucoside (Tamarixin)	C22H22O12	4.5284e+06	1.94588e+06	1.46697e+06
	Apigenin-7-O-rutinoside-4'-O-rutinoside	C39H50O23	150492	126691	122565
	Isosaponarin(Isovitexin-4'-O-glucoside)	C27H30O15	57285.6	49303.9	32161.9
	Kaempferol-3-O-galactoside-4'-O-glucoside	C27H30O16	789388	764446	478084
	Vitexin 2''-O-beta-D-glucoside	C27H30O15	38168	41483.8	36619.1
	Kaempferol 3-apiosyl-(1->2)-alpha-L-arabinofuranoside-7-rhamnoside	C31H36O18	844132	901426	698207
	Chrysoeriol-5,7-di-O-glucoside	C28H32O16	1.41814e+07	1.29089e+07	7.9469e+06
	Peonidin-3-O-(6''-O-caffeoyl)glucoside	C31H29O14+	1.10192e+07	1.22348e+07	8.87019e+06
	6-Hydroxykaempferol-3,6-O-diglucoside*	C27H30O17	7.05186e+06	8.50192e+06	6.9949e+06
	Isoorientin 2''-O-glucoside*	C27H30O16	1.48427e+07	9.04132e+06	8.61188e+06
	Orientin-7-O-glucoside*	C27H30O16	1.42686e+07	1.07092e+07	8.0352e+06
	6-Hydroxyluteolin 7-rhamnoside	C21H20O11	6.52809e+06	5.33912e+06	2.62977e+06
	Quercetin 3-rhamnosyl-(1->2)-rhamnoside*	C27H30O15	224813	302707	149972
	Quercetin-3,7-Di-O-rhamnoside*	C27H30O15	372480	386976	205264
	Kaempferol 3-apiosyl-(1->2)-alpha-L-rhamnoside-7-rhamnoside	C31H36O18	458677	425857	333559
	Scutellarein 7,4'-dimethyl ether 6-sophoroside	C29H34O16	1.13174e+08	1.27945e+08	1.20947e+08
	Chrysoeriol-7-O-gentiobioside	C28H32O16	2.85899e+06	2.3175e+06	5.86485e+06
	Hispidulin-8-C-(2''-O-glucosyl)glucoside	C28H32O16	5.66244e+06	4.79693e+06	9.00081e+06
	Chrysoeriol-6-C-glucoside-4'-O-glucoside*	C28H32O16	5.14174e+06	5.03903e+06	1.00731e+07
	Isoscoparin 2''-O-glucoside*	C28H32O16	4.87219e+06	4.53054e+06	8.96069e+06
	Phellodendroside	C26H30O11	825956	728573	673442
	Taxifolin-7-O-rhamnoside	C21H22O11	194042	90068	196462
	Norartocarpetin-2'-O-(3'''-O-rhamnosyl)rutinoside	C33H40O19	2.91186e+06	3.78014e+06	1.74655e+06
	Cyanidin-3-O-(6''-O-caffeoyl-2''-O-xylosyl)glucoside	C35H35O18+	209711	178348	68854.6
	Kaempferol-xylosyl glucosyl glucoside	C32H38O20	157289	152144	76014.5
	Vitexin 2''-O-beta-L-rhamnoside	C27H30O14	181456	213846	118932
	Kaempferol 3-rhamnoside-(1->2)-rhamnoside	C27H30O14	628054	1.03744e+06	573154
	Cirsiliol-8-C-(2''-glucosyl)glucoside	C29H34O17	2.47333e+06	2.42454e+06	1.48144e+06
	Patuletin-7-O-gentiobioside	C28H32O18	119168	99483.5	72185.9
	Troxerutin	C33H42O19	57676.8	73058.1	139852
	Kaempferol-3-O-arabinoside-7-O-rhamnoside	C26H28O14	189921	194085	200304
	Apigenin-6-C-(2''-xylosyl)glucoside	C26H28O14	66417.3	49430.6	44282.5
	Robinin	C33H40O19	805537	519807	1.39405e+06
	Genistein-8-C-glucoside-O-apiosyl	C26H28O14	47592	38857.1	44294.3
	7-{[(2s,3r,4s,5s,6r)-4,5-dihydroxy-6-(hydroxymethyl)-3-{[(2r,3s,4r,5r,6r)-3,4,5-trihydroxy-6-(hydroxymethyl)oxan-2-yl]oxy}oxan-2-yl]oxy}-2-(3,4-dihydroxyphenyl)-3,5,6-trihydroxychromen-4-one*	C27H30O18	2.34031e+06	1.6507e+06	1.83039e+06
	myricetin 3-O-gentiobioside*	C27H30O18	2.70227e+06	1.91998e+06	1.9332e+06
	ethyl (2S,3S,4S,5R,6S)-6-[2-(3,4-dihydroxyphenyl)-5,7-dihydroxy-4-oxochromen-3-yl]oxy-3,4,5-trihydroxyoxane-2-carboxylate	C23H22O13	8.16058e+06	8.51387e+06	9.23762e+06
	Azalein (Azaleatin-3-O-rhamnoside)	C22H22O11	42095.1	53459.4	49126.9
	Kaempferol triglucoside*	C33H40O21	2.07625e+06	1.25304e+06	1.73871e+06
	Kaempferol 3-sophorotrioside*	C33H40O21	2.56096e+06	1.66608e+06	1.93496e+06
	Kaempferol 3-triglucoside	C33H40O21	1.68078e+06	1.69454e+06	1.65927e+06
	Luteolin 7-rutinoside-4'-glucoside	C33H40O20	184738	140197	209780
	Cyanidin 3-O-sophoroside	C27H31O16+	530698	680447	584726
	5,7,3',5'-Tetrahydroxy-3,6,8,4'-tetramethoxyflavone 3'-glucoside	C25H28O15	98353	70184.8	108887
	Kaempferol 3-rhamnoside-4'-galactoside	C27H30O15	397312	244931	191351
	Quercetagetin 7-methyl ether-3-O-gentiobioside	C28H32O18	3.20579e+06	3.61902e+06	3.7078e+06
	Hesperetin-8-C-glucoside-3'-O-glucoside	C28H34O16	1.48674e+06	1.43809e+06	1.74402e+06
	Peonidin 3-O-glucoside	C22H23O11+	527858	603967	742156
	Isoscutellarein-5-O-glucoside	C21H20O11	228158	148175	172744
	Eriodictyol-6,8-di-C-glucoside-4'-O-glucoside	C33H42O21	108845	148814	116173
	kaempferol-3-O-(2-glucosylrutinoside)-7-O-glucoside	C39H50O25	500205	380678	342386
	Orientin-2''-O-(6'''-p-coumaroyl)-glucopyranoside	C36H36O18	2.08033e+06	1.71291e+06	2.54876e+06
	Kaempferol-3-O-neohesperidoside-7-O-glucoside*	C33H40O20	1.01148e+06	1.10616e+06	1.09946e+06
	Quercetin 3-sambubioside-3'-glucoside	C32H38O21	681220	457278	652178
	Kaempferol-3-O-(6''-Rhamnosyl-2''-Glucosyl)Glucoside (Camelliaside A)*	C33H40O20	1.03723e+06	1.12855e+06	1.16326e+06
	Kaempferol 3-(2G-rhamnosylgentiobioside)*	C33H40O20	800369	913076	1.07135e+06
	Hesperetin-6-C-glucoside-7-O-glucoside	C28H34O16	784225	337348	556444
	Kaempferol-3-O-(6'''-caffeoyl)glucosyl-(1→2)-rhamnoside-7-O-rhamnoside	C42H46O22	3.24018e+06	3.16072e+06	2.82092e+06
	6,8,3',4'-Tetrahydroxyflavanone	C15H12O6	202477	222073	264893
	Luteolin 7,3'-dimethyl ether 5-glucoside	C23H24O11	3.77469e+06	7.72247e+06	6.96812e+06
	Pectolinarigenin-7-O-glucoside	C23H24O11	9.25984e+07	9.12724e+07	9.4499e+07
	5,7,4'-Trihydroxy-6,8,3'-trimethoxyflavone 4'-glucoside*	C24H26O13	1.41189e+06	1.48763e+06	1.49842e+06
	Eriodictyol-7-O-glucoside	C21H22O11	806020	1.1564e+06	988614
	Genistein 8-C-glucoside	C21H20O10	35692	31237.5	29717.1
	Isorhamnetin 3-(6''-malonylglucoside)*	C25H24O15	546243	617918	478488
	Vitexin-2''-O-(6'''-p-coumaroyl)glucoside-4'-O-glucoside	C42H46O22	1.27671e+06	1.1543e+06	1.10714e+06
	Pisumflavonoside II	C48H56O29	491451	499443	446346
	Pinobanksin-5-O-galactosyl-(1→4)-glucoside	C27H32O15	166176	134582	111340
	Luteolin-7-O-gentiobioside	C27H30O16	2.83353e+06	3.54763e+06	3.22194e+06
	Cyanidin 3-(6-p-caffeoyl)glucoside	C30H27O14+	3.34062e+06	3.37905e+06	3.29819e+06
	Apigenin 7,4'-diglucoside	C27H30O15	4.33888e+06	4.3488e+06	4.07824e+06
	Isorhamnetin-3-O-rutinoside; Narcissoside; Narcissin*	C28H32O16	236637	372571	235665
	6-C-Methylquercetin-3-O-rutinoside	C28H32O16	218543	376140	177893
	2-(3,4-dimethoxyphenyl)-5-methoxy-7-{[3,4,5-trihydroxy-6-(hydroxymethyl)oxan-2-yl]oxy}-4H-chromen-4-one*	C24H26O11	2.02524e+06	2.25204e+06	1.66955e+06
	Phellodensin F	C26H30O10	574511	538802	878779
	2-(4-hydroxy-3-methoxyphenyl)-3,5-dimethoxy-7-{[(2s,3r,4s,5s,6r)-3,4,5-trihydroxy-6-(hydroxymethyl)oxan-2-yl]oxy}chromen-4-one*	C24H26O12	1.20946e+06	985273	1.21227e+06
	Jaceidin 5-glucoside*	C24H26O13	3.01473e+06	2.90945e+06	2.31131e+06
	Centaureidin-5-glucoside*	C24H26O13	2.74601e+06	2.97557e+06	2.04274e+06
	2-(3,4-dihydroxyphenyl)-4h-chromene-3,5,7-triol-glucoside	C21H22O11	60628.5	73742.7	51490.5
	7,4-Di-O-methylapigenin 5-O-glucoside	C23H24O10	41666.9	35858.2	36762.9
	Sexangularetin-3-O-glucoside-7-O-rhamnoside*	C28H32O16	562599	627162	541578
	Nitensoside B*	C28H32O16	500814	376213	447487
	4'-O-Glucosylvitexin	C27H30O15	1.15031e+06	1.47047e+06	1.62643e+06
	Isorhamnetin-3-O-neohesperidoside*	C28H32O16	307644	229651	364930
	Quercetin 3-O-beta-D-glucosyl-(1->2)-beta-D-glucoside	C27H30O17	690088	610199	480649
	Quercetin 7-O-sambubioside*	C26H28O16	6.00264e+06	6.64697e+06	6.03741e+06
	6-Hydroxyluteolin 7-xylosyl-(1->6)-glucoside*	C26H28O16	5.34789e+06	6.23865e+06	6.19223e+06
	5-hydroxy-2-(4-hydroxy-3,5-dimethoxyphenyl)-7-({2,3,4,5-tetrahydroxy-6-[(2,3,4,6-tetrahydroxy-5-oxohexyl)oxy]hex-5-en-1-yl}oxy)-4H-chromen-4-one*	C29H34O17	4.40977e+06	4.20472e+06	4.33993e+06
	Cyanidin-3-O-(6''-O-malonyl)glucoside-5-O-glucoside	C30H33O19+	208967	123686	161978
	Hesperetin 7-O-glucoside*	C22H24O11	4.24306e+06	3.92285e+06	3.77123e+06
	Quercetin 7,3',4'-trimethyl ether-3-glucoside*	C24H26O12	793697	916206	687576
	Isoquercitrin*	C21H20O12	4.06084e+06	5.20824e+06	4.91288e+06
	6-Hydroxyluteolin 6-glucoside	C21H20O12	64381.4	126792	94138.4
	Quercetin-3-O-alloside; Isohyperoside*	C21H20O12	5.45369e+06	6.22462e+06	4.76135e+06
	(2s)-5-hydroxy-2-(4-hydroxyphenyl)-8-{[(2s,3r,4s,5s,6r)-3,4,5-trihydroxy-6-(hydroxymethyl)oxan-2-yl]oxy}-2,3-dihydro-1-benzopyran-4-one	C21H22O10	307370	357717	388001
	Luteolin 7-O-beta-D-glucoside*	C21H20O11	1.09627e+07	1.52299e+07	7.42152e+06
	Luteolin-6-C-glucoside-7-O-rhamnoside	C27H30O15	401910	290288	271156
	Kaempferol-4'-O-glucoside*	C21H20O11	1.74807e+07	1.31944e+07	1.76102e+07
	Calycosin-7-O-glucoside	C22H22O10	30904.3	48572	57271.5
	Kaempferol 3-[4'-(6''-caffeyl)rhamnosyl]arabinofuranoside-3-glucoside	C42H46O23	2.8565e+06	3.99831e+06	5.57271e+06
	Delphinidin-3-O-(2'''-O-p-coumaroyl)rutinoside-7-O-glucoside	C42H47O23+	293048	337991	468692
	Kaempferol-6,8-di-C-glucoside-7-O-glucoside*	C33H40O21	353778	284673	146503
	Isorhamnetin malonyl glucosyl glucuronide	C31H32O21	33594.6	14688.9	32951.9
	Delphinidin 3-(6-p-coumaroyl)glucoside	C30H27O14+	375711	375184	303030
	Rutin Trihydrate	C27H36O19	312418	379399	344846
	Rutin*	C27H30O16	373482	373693	276048
	Quercetin-3-O-rhamnosyl(1→2)arabinoside	C26H28O15	224582	145320	176808
	Isorhamnetin 3-gentiobioside-7-glucoside	C34H42O22	7.05573e+06	1.08311e+07	1.03588e+07
	Isorhamnetin-3-O-(2''-O-glucosyl)galactoside-7-O-glucoside	C34H42O22	632002	656314	608929
	Myricetintriglucoside	C33H40O23	445295	552169	563173
	6-Hydroxykaempferol-6,7-O-diglucoside*	C27H30O17	3.06815e+06	3.02668e+06	3.46733e+06
	Nervilifordin B	C28H32O16	275165	184320	203874
	Kaempferol-3-O-(2'''-p-Coumaroyl)sophoroside-7-O-Glucoside	C42H46O23	686895	528391	1.13621e+06
	Orientin	C21H20O11	88020.6	113116	96570.2
	Nervilifordin C	C28H32O17	1.07987e+08	1.03854e+08	1.08822e+08
	5,7-dihydroxy-3-{[(2S,3R,4S,5R,6R)-3,4,5-trihydroxy-6-({[(2R,3R,4S,5R,6R)-3,4,5-trihydroxy-6-(hydroxymethyl)oxan-2-yl]oxy}methyl)oxan-2-yl]oxy}-2-(3,4,5-trihydroxyphenyl)chromen-4-one	C27H30O18	6.97479e+06	7.07673e+06	7.50907e+06
	Myricetin-3-O-β-D-glucoside*	C21H20O13	344131	499459	446958
	3'-O-Methyltricetin-5-O-glucoside*	C22H22O12	5.1662e+06	7.06637e+06	6.16688e+06
	Isotamarixin*	C22H22O12	8.37942e+06	8.98434e+06	1.2169e+07
	Petunidin-3-O-(6''-O-caffeoyl)glucoside	C31H29O15+	7.11542e+07	7.66854e+07	8.32794e+07
	Nepetin-8-C-[glucosyl-(1-2)]-glucoside	C28H32O17	9.55716e+07	9.20521e+07	1.01973e+08
	Myricetin 3,7-diglucoside	C27H30O18	2.74165e+06	3.17299e+06	3.98506e+06
	Cirsimaritin-8-C-[glucosyl-(1-2)]-glucoside	C29H34O16	1.94726e+07	1.64813e+07	1.72934e+07
	Cyanidin-3-di-glucoside-5-malonly-glucoside*	C36H43O24+	165838	198756	134627
	Cyanidin-3-O-(6''-O-malonyl)sophoroside-5-O-glucoside*	C36H43O24+	147012	213461	156375
	Quercetin-3,7-di-O-beta-D-gentiobioside	C39H50O27	48158.8	33962	25302.6
	Triphenylsilyl dimethylarsinoate*	C33H40O21	284871	309822	254094
	quercetin-3-O-hexosyl(1-2)deoxyhexosyl-7-O-hexoside*	C33H40O21	321877	286063	245233
	Quercetin-3-O-sophoroside-7-O-rhamnoside*	C33H40O21	66891.2	92594.7	89651.3
	Herbacetin-3-sophoroside-8-glucoside*	C33H40O22	2.1163e+06	1.84147e+06	1.98805e+06
	Delphinidin 3,5,3'-triglucoside	C33H41O22+	2.17185e+06	1.98516e+06	2.00718e+06
	Hypolaetin 7-sophoroside*	C27H30O17	901817	893697	1.17719e+06
	Quercetin 3-gentiobioside-7-glucoside	C33H40O22	5.38132e+06	5.99109e+06	4.51321e+06
	Quercetin-3,7-Di-O-glucoside*	C27H30O17	863488	842410	830450
	8-Hydroxykaempferol-3-sophoroside*	C27H30O17	772832	1.21861e+06	969761
	Glucodistylin-6''-glucoside	C27H32O17	89337.3	119541	101432
	Herbacetin 3-glucoside*	C21H20O12	1.21536e+07	1.47939e+07	2.40446e+07
	Eriodictyol 5-O-glucoside	C21H22O11	1.21213e+06	1.58697e+06	1.96452e+06
	Rhodionidin*	C27H30O16	1.25963e+07	1.60601e+07	1.58102e+07
	genkwanin-5-gentiobioside*	C27H30O16	1.22225e+07	1.54175e+07	1.60611e+07
	Kaempferol-3-O-sophoroside-7-O-glucoside*	C33H40O21	830249	894222	1.02577e+06
	Cyanidin3-O-caffeoylglucoside-5-O-glucoside	C36H37O19+	613000	894126	846065
	8-[(2S,3R,4S,5S,6R)-4,5-dihydroxy-6-(hydroxymethyl)-3-[(2S,3R,4S,5R)-3,4,5-trihydroxyoxan-2-yl]oxyoxan-2-yl]oxy-5,7-dihydroxy-2-(4-hydroxyphenyl)chromen-4-one	C26H28O15	2.0978e+06	1.4467e+06	1.37324e+06
	3-{[(2R,3S,4R,5S,6S)-6-({[(2S,3R,4S)-3,4-dihydroxy-4-(hydroxymethyl)oxolan-2-yl]oxy}methyl)-3,4,5-trihydroxyoxan-2-yl]oxy}-5,7-dihydroxy-2-(4-hydroxyphenyl)chromen-4-one	C26H28O15	2.02517e+06	1.52012e+06	1.53816e+06
	8,4'-Dihydroxydihydroflavone-5-glucoside	C21H22O10	866503	1.14973e+06	1115655
	Orientin-7-O-arabinoside	C26H28O15	61779.5	37610.8	41480.6
	Gossypetin-3-O-glucuronide-8-O-glucoside	C27H28O19	2.41943e+06	2.8878e+06	3.03867e+06
	kaempferol-7-O-glucoside-3-O-(6'''-malonyl)sophoroside	C36H42O24	96353.5	99280.9	133566
	Kaempferol-3-O-(6''''-malonyl)sophorotrioside	C36H42O24	104899	120369	114675
	Kaempferide-3-O-(6''-malonyl)glucoside	C25H24O14	358086	346173	403490
	Gossypetin-3-O-rutinoside-8-O-rhamnoside	C33H40O21	1.996e+06	1.88312e+06	2.26247e+06
	Quercetin-5,7,4'-tri-O-glucoside	C33H40O22	742457	529904	430380
	6-Hydroxykaempferol-3-O-rutinoside-6-O-glucoside*	C33H40O21	738967	835510	848931
	Quercetin-3-O-(6''-O-malonyl)glucosyl-5-O-glucoside	C30H32O20	252904	250941	253990
	Delphinidin-3-caffeoyl-rutinoside-5-glucoside	C42H47O24+	587187	378942	276252
	3-[(5-{[3,4-dihydroxy-6-(hydroxymethyl)-5-[(3,4,5-trihydroxy-6-methyloxan-2-yl)oxy]oxan-2-yl]oxy}-3,4-dihydroxy-6-(hydroxymethyl)oxan-2-yl)oxy]-2-(3,4-dihydroxyphenyl)-5-hydroxy-7-{[3,4,5-trihydroxy-6-(hydroxymethyl)oxan-2-yl]oxy}-4H-chromen-4-one	C39H50O26	1.63625e+06	1.25886e+06	1.2787e+06
	Okanin-4'-O-glucosyl-O-glucoside	C27H32O16	814154	1.01083e+06	768312
	Isoorientin-7-O-glucoside*	C27H30O16	4.16661e+06	4.53608e+06	4.57571e+06
	7-[(3,4-dihydroxy-6-methyl-5-{[3,4,5-trihydroxy-6-(hydroxymethyl)oxan-2-yl]oxy}oxan-2-yl)oxy]-2-(3,4-dihydroxyphenyl)-3,5-dihydroxy-4H-chromen-4-one*	C27H30O16	1.1226e+07	8.8562e+06	9.02025e+06
	Isorhamnetin feruloyl glucoside	C32H30O15	30835.5	28910.5	18956.8
	portulacanone D malonyl glucoside	C26H26O13	6.40758e+06	6.56303e+06	6.4646e+06
	Pedaliin 6''-acetate	C24H24O13	1.06186e+06	1.02083e+06	1.00681e+06
	8-Methoxy malonyl ononin*	C26H26O13	397675	468804	477930
	6,8-Dimethylapigenin-7-O-glucoside	C23H24O10	7.08756e+06	1.12868e+07	6.00434e+06
	Scandione	C16H12O7	128165	115249	118111
	CIRSILIOL 4'-GLUCOSIDE	C23H24O12	1.38359e+06	1.50318e+06	1.19138e+06
	Prudomenin*	C23H24O12	1.52987e+06	1.49033e+06	1.57752e+06
	Tricin-4'-O-glucoside*	C23H24O12	1.31161e+06	1.25024e+06	1.57021e+06
	Aureusidin*	C15H10O6	645505	647251	626450
	2'-Hydroxygenistein*	C15H10O6	689754	675510	620499
	Luteolin*	C15H10O6	642054	622157	637125
	Isoscutellarein*	C15H10O6	665741	671303	627766
	Morin-3-O-xyloside*	C20H18O11	784183	624926	703165
	Quercetin-3-O-xyloside (Reynoutrin)*	C20H18O11	800612	666833	644299
	3'-methoxyquercetin-3-O-L-rhamnosyl(1→2)-glucopyranoside*	C28H32O16	258315	278250	284615
	Rhamnetin-3-O-Rutinoside*	C28H32O16	240868	286535	283949
	6-Hydroxylignan-6-O-(6''-O-malonyl)glucoside*	C24H22O15	1.97769e+06	2.18237e+06	2.3143e+06
	6-Hydroxyluteolin 7-(6''-malonylglucoside)*	C24H22O15	1.89577e+06	2.72085e+06	2.00961e+06
	Diosmetin-7-O-glucoside*	C22H22O11	941808	751757	824222
	Tectoridin*	C22H22O11	886701	761675	893675
	Ladanetin-6-O-β-D-glucoside*	C22H22O11	980154	894585	777570
	Avicularin*	C20H18O11	191098	115974	130760
	Complanatuside	C28H32O16	249582	160236	152623
	Apigenin-7-O-(6''-p-Coumaryl)glucoside	C30H26O12	15461.6	15842.4	15691.8
	Quercetagetin	C15H10O8	604709	670793	753000
	Kaempferol-3-O-rhamnosyl-(1→3)(4'''-p-coumarylrhamnosyl)(1→6)-glucoside	C42H46O21	606198	884681	625390
	Afrormosin 7-O-laminaribioside	C29H34O15	210383	223252	201887
	Liquiritin	C21H22O9	239132	257208	349166
	Vitexin	C21H20O10	47550.2	24294	37981.6
	Tricin-7-O-rutinoside	C29H34O16	37037.9	28576.5	36408.7
	5-Hydroxy-7,8,2',3'-Tetramethoxyflavone 5-Glucoside*	C25H28O12	911911	1.01723e+06	1.05075e+06
	Ageconyflavone B-4'-glucoside*	C25H28O12	886968	833126	864282
	3,5,7,2',3',4'-Hexahydroxyflavone 3-glucoside*	C21H20O13	5.31034e+06	6.28281e+06	4.65321e+06
	Nepetin-7-O-alloside*	C22H22O12	1.02184e+08	9.36682e+07	1.0747e+08
	(2S)-2-(2,5-dihydroxyphenyl)-5-hydroxy-6,8-dimethyl-7-{[(2S,3R,4S,5S,6R)-3,4,5-trihydroxy-6-(hydroxymethyl)oxan-2-yl]oxy}-2,3-dihydro-1-benzopyran-4-one	C23H26O11	1.09531e+08	9.64551e+07	1.07386e+08
	5-hydroxy-7,8,3',4'-tetramethoxyflavone glucoside	C25H28O12	759717	739246	910688
	Isorhamnetin 3-O-glucoside*	C22H22O12	7.5545e+07	7.52193e+07	7.60411e+07
	5-hydroxy-2-(2-hydroxyphenyl)-8-methoxy-7-{[(2s,3r,4s,5s,6r)-3,4,5-trihydroxy-6-(hydroxymethyl)oxan-2-yl]oxy}chromen-4-one	C22H22O11	1.19922e+06	1.41983e+06	1.29055e+06
	Amyrisin B	C21H20O7	233723	236554	244711
	Hispidulin-8-C-(2''-O-xylosyl)glucoside*	C27H30O15	93397.5	62513.1	96422.8
	Oroxin A	C21H20O10	574827	479860	565998
	5-Hydroxy-3',4',7-trimethoxyflavone glucoside	C24H26O11	3.11053e+06	3.31683e+06	2.99007e+06
	Scutellarein 7-(6''-malonylglucoside)*	C24H22O14	1.41435e+06	1.02216e+06	901282
	Luteolin 7-methylglucuronide	C22H20O12	4.75566e+06	4.80158e+06	4.72156e+06
	Diosmetin-7-O-Neohesperidoside (Neodiosmin)	C28H32O15	50378	38542.3	42622.3
	Quercitrin*	C21H20O11	680434	836345	702004
	quercetin 3-O-beta-L-rhamnofuranoside*	C21H20O11	672707	838176	667489
	Kaempferol-3-O-rutinoside*	C27H30O15	196773	174006	265583
	Glucosyl-[6''-(3-hydroxy-3-methylglutaryl)]-Isorhamnetin	C28H30O16	35035.3	25743.1	26990.4
	Cinchonain Ib*	C24H20O9	1.04448e+06	1.08173e+06	940943
	Cinchonain 1a*	C24H20O9	820781	754066	913707
	4,2'-Dihydroxy-4',6'-dimethoxychalcone 4-glucoside	C23H26O10	1.3795e+06	1.25877e+06	1.29578e+06
	Isorhamnetin-3-O-rhamnoside	C22H22O11	1.74264e+06	1.79693e+06	1.70144e+06
	6-C-MethylKaempferol-3-glucoside*	C22H22O11	1.33958e+06	1.21215e+06	1.19218e+06
	Luteolin-3'-O-glucoside	C21H20O11	2.5868e+06	3.62664e+06	2.18535e+06
	Viscumneoside IV(Rhamnazin-3-O-(6''-hydroxymethylglutaryl)glucoside)	C29H32O16	47765	51620.1	47802.9
	Kumatakenin rhamnoside	C23H24O10	591204	376546	715201
	Medicarpinglucoside	C22H24O9	1.18029e+06	997692	1.19548e+06
	Homoeriodictyol 7-O-glucoside*	C22H24O11	1.85903e+06	1.72865e+06	1.79642e+06
	Apigenin-4'-O-glucoside*	C21H20O10	1.07977e+06	961709	1.15439e+06
	Isoflavone glycoside*	C21H20O10	1.08002e+06	967205	1.1846e+06
	Hesperidin methylchalcone	C29H36O15	393904	515166	348391
	Isorhamnetin-7-O-glucoside (Brassicin)*	C22H22O12	8.71401e+07	7.77572e+07	8.88444e+07
	Methyl hesperidin	C29H36O15	420326	350744	436034
	Gossypetin 8-O-glucoside*	C21H20O13	5.05443e+06	4.54983e+06	5.19111e+06
	Eriodictyol 5,4'-dimethyl ether 7-O-glucoside	C23H26O11	6.19564e+07	5.86644e+07	6.3829e+07
	Isorhamnetin-3-O-Galactoside; Cacticin	C22H22O12	6.12891e+07	5.85823e+07	6.35821e+07
	Quercetin-3-O-(2''-O-galloyl)Arabinoside	C27H22O15	521121	583303	543540
	2'-methoxylupalbigenin	C26H28O6	5.0312e+06	6.49933e+06	5.37983e+06
	Dihydroxy-dimethoxyflavone-7-O-glucoside	C23H24O11	5.04365e+07	4.86739e+07	4.94354e+07
	Kaempferol-3-O-arabinoside (Juglanin)	C20H18O10	85143.2	128203	101291
	2'-Hydroxyneophellamuretin	C20H20O7	150721	127337	138356
	Isorhamnetin	C16H12O7	345050	302355	388051
	Apigenin*	C15H10O5	80242.7	101403	99011.8
	Acacetin-7-O-(6''-malonyl)glucoside*	C25H24O13	245785	241776	233011
	Acacetin-7-O-Malonyl-galactoside*	C25H24O13	251344	257531	230041
	Podoverine A*	C21H20O7	8.83248e+06	8.83961e+06	8.8274e+06
	5-Hydroxy-3,7,3',4'-tetramethoxyflavone (Retusin)	C19H18O7	7630.05	6592.5	8885.8
	4'-O-Methylbavachalcone	C21H22O4	22435.2	17427.1	14339.7
	Artochamin D	C26H28O7	441776	475500	408320
	2,3-Dihydroauriculatin	C25H26O6	130329	135795	125883
	Sophoranone	C30H36O4	34619.8	32182.9	29821.1
	4'-Hydroxy-2,4,6-trimethoxydihydrochalcone; Loureirin B	C18H20O5	16973	16632.5	21158.4
	Glisoflavone	C21H20O6	878659	846797	803442
	Nobiletin	C21H22O8	159289	134901	198044
	Piscidone	C21H20O7	627480	691799	658032
	Gancaonin D*	C21H20O7	8.32643e+06	8.40382e+06	8.65168e+06
	Erylatissin C	C21H22O5	2.77397e+06	3.32175e+06	3.46742e+06
	Licoflavonol*	C20H18O6	2.76822e+06	3.16345e+06	3.29643e+06
	5-isopentene-Aureusidin*	C20H18O6	2.61454e+06	3.13668e+06	3.19958e+06
	Tangeretin*	C20H20O7	90920.3	95624.6	108186
	Naringenin triacetate	C21H18O8	168757	178647	161244
	Sanggenon H*	C20H18O6	692224	695292	718278
	Xanthohumol	C21H22O5	28948	36714.7	22401
	Isowighteone	C20H18O5	93488.9	96777.7	90890.2
	Xanthone	C13H8O2	21383.7	31790.1	32256.7
	Chalcone	C15H12O	74149.1	54561.9	46756.2
	Flavenochromane C*	C21H20O6	1.01469e+06	912532	840522
	Apigenin-4'-O-(6''-O-p-coumaroyl)-β-D-glucopyranoside	C30H26O12	31582.4	25042	22648.3
	(2S)-5,7-dimethoxy-3',4'-methylenedioxyflavanone	C18H16O6	32386.7	32201.5	35671.6
	3-Hydroxy-5,7,8-trimethoxyflavone	C18H16O6	43820.5	46135.6	48951.6
	Acacetin-7-di-O-Malonyl-O-galactoside	C28H26O16	14272.9	15651.7	15238
	Pratensein*	C16H12O6	537922	545011	540966
	Diosmetin*	C16H12O6	574169	571010	577326
	5,6,7-Trihydroxy-8-methoxyflavone*	C16H12O6	539781	537865	506265
	Kaempferol	C15H10O6	23202.5	30848.6	26923.9
	Quercetin 3,4'-dimethyl ether*	C17H14O7	224853	249280	272353
	Tamaridone	C17H14O7	229054	237132	247480
	Nepetin (5,7,3',4'-Tetrahydroxy-6-methoxyflavone)*	C16H12O7	275971	270055	278429
	Tamarixetin	C16H12O7	527966	616035	523834
	Biochanin A-beta-D-glucoside*	C22H22O10	59141.2	56811.1	53462
	Quercetin	C15H10O7	796279	834042	758888
	1-Hydroxy-2,3,8-trimethoxyxanthone	C16H14O6	19846	16733.6	16726.8
	Malonyl Sissotrin*	C25H24O13	243738	207785	230289
	Fisetin	C15H10O6	30750	39248.6	36167.1
	Sakuranetin	C16H14O5	102072	110527	129341
	Kwakhurin*	C21H20O6	995478	980708	959252
	4',5,6,7-Tetramethoxyflavone	C19H18O6	15140.6	6207.68	15054.4
	5,7,4'-Trihydroxyflavone	C15H12O5	23177.7	17288.8	27769.7
	5-Hydroxy-3',4',7-trimethoxyflavone malonyl glucoside	C27H28O14	68401.6	66094.9	80827.3
	3-(4-hydroxybenzene)-5,7-dihydroxy-6-methoxychroman-4-one malonyl glucoside	C26H26O14	861298	891531	864548
	Liquiritigenin-4'-(6''-malonyl)glucoside	C24H24O12	179223	191274	167646
	5,7,8,3',4',5'-Hexamethoxyflavone	C21H22O8	87316	77566.8	106179
	1-Methoxyphaseollin	C21H20O5	42545.3	44498.3	43340.7
	5,8,4'-Trihydroxyflavanone*	C15H12O5	659983	672400	655389
	Isolicoflavonol*	C20H18O6	802354	764719	748532
	Apigenin 7-methyl ether 5-(6''-malonylglucoside)	C25H24O13	235584	192436	233474
	4,2',3',4'-Tetrahydroxychalcone*	C15H12O5	759294	698573	705628
	Naringenin chalcone*	C15H12O5	782262	665248	672145
	Genistein*	C15H10O5	86807	80783.3	99614.4
	3',4',5',5,7-Pentamethoxyflavone*	C20H20O7	64342.7	70366.7	84439.5
	2-Hydroxy-scillascillin	C17H12O7	50219.9	61788.4	69836.4
	Baicalin methyl ester	C22H20O11	62745	86414.7	80651.4
	Glycyrrhisoflavone*	C20H18O6	3.26458e+06	3.24587e+06	3.31316e+06
	8-Prenylkaempferol*	C20H18O6	3.16899e+06	3.01578e+06	3.04385e+06
	3-O-Methylquercetin-3-O-(6''-malonyl)glucoside	C25H24O15	1.53989e+06	1.55271e+06	1.35018e+06
	3,9-dihydroeucomnalin malonyl glucoside	C26H28O14	1.32984e+06	1.377e+06	1.46423e+06
	Hispidulin*	C16H12O6	583369	523154	543930
	5,8,2'-Trihydroxy-7-methoxyflavone*	C16H12O6	579100	543089	605375
	5,7,2'-Trihydroxy-8-methoxyflavone; Scutevulin*	C16H12O6	592341	564277	651640
	6,7,8-Tetrahydroxy-5-methoxyflavone*	C16H12O6	582097	601360	554521
	Afrormosin-7-O-(6''-malonyl)glucoside*	C26H26O13	317611	429993	405036
	Ophiopogonanone E	C19H20O7	16492	14286.4	19416.2
	Rehderianin I*	C17H14O7	296401	259367	261354
	Ikarisoside D	C28H30O11	3.35995e+06	3.61737e+06	3.73057e+06
	5'-Prenylhomoeriodictyol	C21H22O6	202257	209281	176178
	Uralenol	C20H18O7	142694	109925	161663
	Acacetin-7-O-galactoside*	C22H22O10	84182.5	93552	87696
	4',5,7-Trihydroxy-3',6-dimethoxyflavone (Jaceosidin)	C17H14O7	18999.5	12938.5	19304.5
	Prunetin-5-O-glucoside*	C22H22O10	93498.8	78708.3	81467.9
	4,8,10-trihydroxy-2-methoxy-1h,2h-furo[3,2-a]xanthen-11-one*	C16H12O7	7.24211e+07	7.33988e+07	7.24341e+07
	Biochanin A 7-O-(6-O-malonyl-beta-D-glucoside)*	C25H24O13	235966	242215	231543
	3',5'-dihydroxy-5,7,4'-trimethoxyflavone-3'-glucoside	C24H26O12	89601.1	88237.6	101272
	2-(2,4-dihydroxyphenyl)-5,7-dihydroxy-6-methoxychromen-4-one	C16H12O7	216203	182015	186856
	Taxifolin 3-methyl ether	C16H14O7	988022	987768	990625
	Gardenin E 5-glucoside	C25H28O14	20522.9	23954.5	23089.3
	Peonidin-3-O-rutinoside-5-O-glucoside	C34H43O20+	329658	450064	340477
	Orobol	C15H10O6	483582	456936	461581
	Tamarixetin-3-O-(6''-malonyl)glucoside*	C25H24O15	2.98557e+06	3.06793e+06	2.79862e+06
	Isorhamnetin-3-O-(6''-malonyl)glucoside*	C25H24O15	2.64511e+06	2.79649e+06	2.79284e+06
	Malonyl Phellatin	C29H32O15	21301	21478.3	23163.2
	Kaempferol-3-O-(6''-malonyl)galactoside*	C24H22O14	1.37211e+06	682040	850204
	kaempferol 3-O-(2''-O-malonyl)glucoside*	C24H22O14	1.11908e+06	796927	779736
	5-O-Malonylisosakuranin	C25H26O13	1.29631e+06	756443	824932
	Myricetin	C15H10O8	334890	251489	319494
	Rhamnosyl-Rhamnazin-3-O-β-D-glucoside	C29H34O16	12988.6	11032	9226.59
	6-Hydroxykaempferol-3,6,7-O-triglucoside*	C33H40O22	1.58271e+06	1.76436e+06	703583
	Cyanidin-3-O-sophoroside-5-O-glucoside	C33H41O21+	461295	667442	556238
	Sophoricoside*	C21H20O10	802770	960706	721027
	Monohydroxy-trimethoxyflavone-O-(6''-malonyl)glucoside	C27H28O14	120413	116098	91920.7
	Formononetin 7-O-(6-O-malonyl-beta-D-glucoside)	C25H24O12	229658	258756	250208
	Rhamnetin-3-O-Glucoside*	C22H22O12	1.66289e+06	1.40522e+06	1.81974e+06
	8-Methoxyluteolin-8-glucoside*	C22H22O12	1.72148e+06	1.72187e+06	1.72128e+06
	Chrysoeriol xylosyl glucoside	C27H30O15	216632	159904	156907
	methyl (2s,3s,4s,5r,6s)-6-{[5,6-dihydroxy-2-(4-hydroxyphenyl)-4-oxochromen-7-yl]oxy}-3,4,5-trihydroxyoxane-2-carboxylate	C22H20O12	4.84795e+06	5.13543e+06	4.70432e+06
	3,5,8,3',4'-Pentahydroxy-7-methoxyflavone; Ranupetin	C16H12O8	34092.6	53622.9	41498.8
	Tricetin-5-O-(6''-malonyl)glucoside	C24H22O15	919139	815901	965675
	Kaempferol 3-rhamnosyl-(1->3)(4'''-p-coumarylrhamnosyl)(1->6)-glucoside	C42H46O21	316555	224153	332862
	Apigenin 7-O-glucuronide methyl ester	C22H20O11	110045	95318	92960.7
	7-methoxy-3-(4-methoxyphenyl)-8-[(2S,3R,4S,5S,6R)-3,4,5-trihydroxy-6-(hydroxymethyl)oxan-2-yl]oxychromen-4-one	C23H24O10	6.47153e+06	9.02134e+06	7.60435e+06
	Iristectorin B	C23H24O12	233074	242530	230604
	Hesperetin-7-O-(6''-malonyl)glucoside	C25H26O14	871440	795819	842693
	4,2',3'-Trihydroxychalcone 4-O-glucoside	C21H22O9	143627	219552	162719
	Luteolin-7-O-Alpha-L-Rhamnoside	C21H20O10	2.46307e+07	1.80243e+07	2.48372e+07
	Delphinidin-3-O-rutinoside-7-O-glucoside	C33H41O21+	310465	299668	238653
	Gardenin C 5-glucoside	C26H30O14	48541	63385.1	74023.4
	Kaempferol-3-O-(6'-malonyl)sophoroside-7-glucoside	C36H42O24	178175	139191	138946
	3,5-dihydroxy-7-{[(2s,3r,4s,5s,6r)-3,4,5-trihydroxy-6-({[(2r,3r,4s,5s,6r)-3,4,5-trihydroxy-6-(hydroxymethyl)oxan-2-yl]oxy}methyl)oxan-2-yl]oxy}-2-(3,4,5-trihydroxyphenyl)chromen-4-one	C27H30O18	1.8628e+06	1.77203e+06	1.92263e+06
	Kaempferol 3-(4''-(E)-p-coumarylrobinobioside)-7-rhamnoside	C42H46O21	511017	457080	463508
	Vitexin-7-O-(6''-p-coumaroyl)glucoside	C36H36O17	667928	487994	572877
	Chrysoeriol-6,8-di-C-glucoside-7-O-glucoside	C34H42O21	316904	294990	356399
	2'-Hydroxygenistein 7-O-(6''-malonylglucoside):5,7,2',4'-Tetrahydroxyisoflavone 7-O-(6''-malonylglucoside)*	C24H22O14	269200	295817	257400
	Homoplantaginin*	C22H22O11	1.4533e+06	1.3567e+06	1.5328e+06
	Diosmetin-7-O-galactoside*	C22H22O11	1.53004e+06	1.39419e+06	1.46652e+06
	Didymin (Isosakuranetin-7-O-rutinoside)	C28H34O14	27342	18360.9	27444.8
	Chrysoeriol-6,8-di-C-glucoside-4'-O-glucoside	C34H42O21	299246	207654	265748
	Pelargonidin-3-O-(6''-O-p-coumaroyl-2''-O-glucosyl)glucoside-5-O-glucoside	C42H47O22+	2.15393e+06	1.78507e+06	1.90135e+06
	Isorhamnetin-3-O-arabinoside	C21H20O11	184168	165652	184498
	Kaempferol-3-O-glucoside-7-O-rhamnoside*	C27H30O15	278083	641827	403501
	Pedaliin*	C22H22O12	1.43162e+07	7.61095e+06	8.09414e+06
	Kaempferol-3-O-xylosyl(1→2)glucoside*	C26H28O15	166862	180609	190206
	mearnsetin-di-glucoside	C28H32O18	1.69419e+06	1.63483e+06	2.06237e+06
	Genistein 7-gentiobioside	C27H30O15	1.22347e+06	999108	1.11922e+06
	6-Hydroxyluteoin-7-(6'''-caffeylsophoroside)	C36H36O20	95778.5	103710	93893.6
	Vitexin-2''-O-galactoside	C27H30O15	1.33701e+06	1.25897e+06	1.44309e+06
	Apigenin-8-C-glucoside-7-O-Sophoroside	C33H40O20	284660	289653	313200
	Cyanidin-3-(p-coumaroyl)-rutinoside-5-glucoside	C42H47O22+	1.09589e+06	1.32711e+06	910083
	8-methoxykaempferol 3-O-(6''-malonyl-β-glucopyranoside)*	C25H24O15	2.74877e+06	3.22626e+06	3.41018e+06
	3'-O-Methyltricetin-7-O-(6''-malonyl)glucoside*	C25H24O15	2.65724e+06	3.17457e+06	3.45769e+06
	Luteolin 7-O-(6''-malonylglucoside)*	C24H22O14	941943	1.10397e+06	1.18529e+06
	Kaempferol-3-O-(6''-malonyl)glucoside*	C24H22O14	844539	1.01918e+06	1.09824e+06
	Delphinidin-3-O-sophoroside-5-O-glucoside	C33H41O22+	4.32875e+06	4.36223e+06	4.30148e+06
	2,4,2',4'-tetrahydroxy-3'-prenylchalcone	C20H20O5	155588	213405	227536
	Apigenin 7-O-beta-D-glucoside*	C21H20O10	666728	824812	536476
	Galangin 7-glucoside*	C21H20O10	634674	874138	643887
	Abrusin	C23H24O11	5.17421e+07	4.94177e+07	5.19908e+07
	Cyanidin 3-O-glucoside	C21H21O11+	135801	155715	242707
	Quercetin-3-O-xylosyl(1→2)glucosyl(1→2)glucoside	C32H38O21	157971	155438	196811
	8-Methoxyapigenin-6-C-[Xylosyl-(1-2)]-glucoside*	C27H30O15	156441	64075.8	73934.3
	quercetin-3-O-pentosyl-7-O-hexoside*	C26H28O16	3.01072e+06	2.81383e+06	3.69552e+06
	6-Hydroxyluteolin 7-sambubioside*	C26H28O16	2.68044e+06	2.88597e+06	3.8958e+06
	Rhamnazin 3-sophoroside*	C29H34O17	2.38304e+06	2.72403e+06	2.49838e+06
	Limocitrol 3-Glucoside	C24H26O14	46434	19742.6	78595.5
	Quercetin 3-rutinoside-7-glucoside*	C33H40O21	171243	200687	281173
	Sachaloside IV*	C33H40O21	259729	195251	175399
	6-Hydroxykaempferol 3-rutinoside*	C27H30O16	2.62185e+06	1.87241e+06	2.37661e+06
	Quercetin-3-O-(2''-O-rhamnosyl)galactoside*	C27H30O16	2.57097e+06	1.92916e+06	2.11198e+06
	Tricin-7-O-(6''-O-glucosyl)glucoside*	C29H34O17	819883	883684	975295
	Patuletin 3-O-beta-gentiobioside	C28H32O18	1.74448e+06	1.76624e+06	1.9118e+06
	Kaempferol 3-[2Gal-(6'''-feruloylglucosyl)-robinobioside]	C43H48O23	81303.6	129302	113133
	Meratin*	C27H30O17	3.59593e+06	4.45225e+06	4.35934e+06
	Kaempferol-3-O-(6''-Acetyl)glucosyl-(1→3)-Galactoside	C29H32O17	81468.9	103435	53234.5
	Hesperidin	C28H34O15	76586	29004.6	74834.1
	Leucocyanidin	C15H14O7	57102.2	23583.9	41074.6
	Tricin-5-O-glucoside-7-O-(2''-O-glucosyl)glucoside	C35H44O22	104810	77971.5	59112.8
	Kaempferol-3-O-sophoroside-7-O-rhamnoside*	C33H40O20	61643.3	61300.9	35737.6
	Epigallocatechin gallate	C22H18O11	19934	14947.5	16621.5
	Sulfurein; Sulfuretin-6-O-glucoside	C21H20O10	47344	76481.9	88694.5
	Kaempferol-3-O-glucorhamnoside*	C27H30O15	412130	415622	475847
	Violanthin	C27H30O14	17883.1	20826.7	14720.2
	Quercetin-3-O-rutinoside-7-O-rhamnoside	C33H40O20	216223	306538	46353.5
	[(2R,3S,4S,5R,6S)-6-[3,5-dihydroxy-2-(4-hydroxyphenyl)-4-oxochromen-7-yl]oxy-3,4,5-trihydroxyoxan-2-yl]methyl acetate	C23H22O12	5.72658e+06	4.50052e+06	6.24949e+06
	Gossypetin-3-O-glucoside*	C21H20O13	388593	177813	520846
	Hesperetin-3'-O-glucoside	C22H24O11	5.08075e+06	4.67938e+06	5.38015e+06
	Salvigenin 5-O-glucoside*	C24H26O11	1.57255e+06	1.17924e+06	1.74735e+06
	Hesperetin-5-O-glucoside*	C22H24O11	1.41862e+07	1.36763e+07	1.73602e+07
	6-Hydroxyluteolin 7-glucoside	C21H20O12	1.23101e+07	1.69948e+07	1.87004e+07
	5,6,3',4'-Tetrahydroxy-3,7-dimethoxyflavone-6-O-glucoside	C23H24O13	106645	83752.4	80721.7
	5-hydroxy-6,7,8,3',4'-pentamethoxyflavone glucoside	C26H30O13	73690.7	49851.4	62592.8
	7-Hydroxy-5,6-dimethoxyflavone 7-glucoside	C23H24O10	2.90195e+06	1.26069e+06	185329
	[(2S,3R,4S,5S,6R)-2-[2-(5,7-dihydroxy-8-methoxy-4-oxochromen-2-yl)-3-hydroxyphenoxy]-4,5-dihydroxy-6-(hydroxymethyl)oxan-3-yl] (E)-3-(3,4-dihydroxyphenyl)prop-2-enoate	C31H28O15	208342	305377	224362
	Centaurein	C24H26O13	50295.6	56431.1	46213.9
	Kaempferol 3-(2''-acetylrhamnoside)	C23H22O11	1.0121e+07	7.26888e+06	9.91537e+06
	3,3',4',5,6,7,8-heptamethoxyflavone	C22H24O9	13872.8	12818.8	19159.5
	4-Hydroxyderricin	C21H22O4	512219	557665	481579
	Isovitexin-2''-O-xyloside	C26H28O14	18980.8	14070.1	24085.3
	Quercetin 3-O-(6'-malonyl-glucoside) 7-O-glucoside	C30H32O20	758895	657270	642139
	3',5'-diprenylgenistein	C25H26O5	16506	14999.6	11488.3
	Apigenin-6-C-rhamnoside	C21H20O9	31610.3	28609.4	29793.9
	gancaonin P	C20H18O7	31622.4	26669.5	39849.3
	Odoratin rutinoside	C29H34O15	15422.6	12093.3	22031.6
	3'-O-methylorobol*	C16H12O6	71597.2	49181.5	70147
	Apigenin 7-O-neohesperidoside*	C27H30O14	24953.4	20164.9	11155.9
	Kaempferol-3-O-(2''-galloyl)galactoside	C28H24O15	9513.19	12418.1	24630.4
	6''-O-Acetyltrifolin	C23H22O12	7.50818e+06	4.49647e+06	1.95059e+06
	Quercetin-3-O-[rhamnosyl(1→2)glucosyl]-5-O-glucoside*	C33H40O21	117082	107503	107463
	Quercetin-3-O-apiosyl(1→2)galactoside	C26H28O16	37257.3	70932.6	48771.3
	Dehydrodicatechin A	C30H24O12	35436.4	32311.3	41117.1
	Kaempferol-3-O-neohesperidoside*	C27H30O15	602579	870361	463165
	Kaempferol-3-O-robinobioside(Biorobin)*	C27H30O15	547539	492804	597310
	Apigenin-7-O-(2''-glucosyl)arabinoside	C26H28O14	72085.2	61762.3	25609.5
	Andrographidine C	C23H24O10	234457	304701	322709
	Apigenin 7-(6''-malonylglucoside)	C24H22O13	66353.5	34517.6	57782.6
	Kaempferol-3-O-sambubioside*	C26H28O15	184438	166162	140876
	Quercetin-7-O-rutinoside-4'-O-glucoside	C33H40O21	307068	208194	271002
	5-hydroxy-7-(2-hydroxypropyl)-2-(3-hydroxy-2-(4-hydroxy-3,5-dimethoxybenzyl)propyl)-chromone	C24H28O8	16910.9	15638.5	15026.6
	3'-O-Methyltricetin-7-O-glucoside*	C22H22O12	8.47908e+06	5.64764e+06	8.6563e+06
	Saponarin	C27H30O15	28637.9	50853.8	50932.8
	Quercetin-3-O-glucoside-7-O-rhamnoside*	C27H30O16	906463	724975	1.05003e+06
	kaempferol 3-O-alpha-L-[6'''-p-coumaroyl-beta-D-glucopyranosyl-(1->2)-rhamnopyranoside]-7-O-beta-D-glucopyranoside	C42H46O22	1.76757e+06	941509	886310
	(2S,3S)-3-hydroxy-2-(4-hydroxyphenyl)-5-methoxy-7-[(2R,3S,4R,5R,6S)-3,4,5-trihydroxy-6-(hydroxymethyl)oxan-2-yl]oxy-2,3-dihydrochromen-4-one*	C22H24O11	6.02895e+06	7.28963e+06	8.4352e+06
	5-O-Methyldihydroquercetin-7-glucoside	C22H24O12	288816	467548	559944
	3-(3,4-dihydroxyphenyl)-1-(3,4,5-trihydroxyphenyl)prop-2-en-1-one	C15H12O6	98037.8	121214	224067
	Alpinetin	C16H14O4	7924.17	10990.7	8152.01
	Genistein 7-O-rutinoside*	C27H30O14	15222.6	11336.7	18586.6
	3-(3,4-dihydroxyphenyl)-5,7-dihydroxy-6-(3-hydroxy-3-methylbutyl)chromen-4-one	C20H20O7	21936.2	25036.3	20334.6
	6-C-Methylquercetin-3-O-rhamnoside	C22H22O11	245085	278625	230508
	8-Methoxyapigenin*	C16H12O6	58597.8	52766.2	52508.5
	Cyanidin 3-O-(6-O-p-coumaroyl)glucoside	C30H27O13+	956316	1.0698e+06	662541
	6-Hydroxykaempferol 3-glucoside*	C21H20O12	8.12174e+06	5.91449e+06	4.73441e+06
	Isoangustone A	C25H26O6	57928.4	35475.6	34072.9
	Scolymoside*	C27H30O15	552710	634800	930382
	3,7-Di-O-methylquercetin	C17H14O7	158861	164257	144777
	Naringenin-4'-O-glucoside	C21H22O10	407615	398583	365368
	Kaempferol-3,7-O-diglucoside	C27H30O16	163081	121510	160724
	Kaempferol 3-O-beta-D-glucosyl-(1->2)-beta-D-glucoside	C27H30O16	99243	77749.7	50020.4
	Vicenin-3	C26H28O14	44534.9	19863.7	53462.7
	Eucalyptin (5-Hydroxy-7,4'-dimethoxy-6,8-dimethylflavone)	C19H18O5	353235	352043	355337
	Pinobanksin*	C15H12O5	809633	820869	819670
	Naringenin*	C15H12O5	805373	798584	748256
	Gnetifolin B*	C16H12O6	143220	106879	110452
	Kaempferide-3-O-glucoside	C22H22O11	233223	229000	186858
	Noricariside	C26H30O12	528171	481621	392972
	Quercetin-3-O-(6''-O-acetyl)galactoside	C23H22O13	247024	350895	334611
	Herbacetin-3,8-Di-O-glucoside	C27H30O17	400270	326093	440777
	Rhamnetin-3-O-rhamnoside	C22H22O11	113738	111767	101668
	Quercetin-3-O-arabinoside	C20H18O11	95150.9	74496.8	83369.5
	Patuletin-7-O-Galactoside*	C22H22O13	259627	223016	237846
	Eriodictyol-7-O-rutinoside-4'-O-Sophoroside	C39H52O25	447212	400812	467776
	Dihydromyricetin	C15H12O8	37705.8	18274.8	28577.2
	5-hydroxy-7,9,10-trimethoxy-2,2-dimethyl-1,11-dioxatetracen-6-one	C21H20O7	6.56916e+06	6.46963e+06	6.83968e+06
	Tricin-5-O-Glucoside	C23H24O12	1.30056e+06	1.62954e+06	1.52862e+06
	Isorhamnetin-6-C-Glucoside	C23H26O11	468134	312274	423674
	Tricin-7-O-(2''-O-glucosyl)glucoside	C29H34O17	26018.3	34422.7	33026.3
	Tricin-5,7-O-diglucoside	C29H34O17	53661.2	21280.9	27531.5
	Phlorizin	C21H24O10	122720	33784.3	33666.2
	2-(1,3-Benzodioxol-5-yl)-5-hydroxy-6,8-dimethoxy-4H-1-benzopyran-4-one	C18H14O7	195048	221876	188652
	Taxifolin	C15H12O7	2.35375e+06	2.2819e+06	2.3152e+06
	Tricetin	C15H10O7	69175.5	63733.3	73108.5
	3'-Hydroxy-4'-O-methylglabridin	C21H22O5	32806.7	26430	24795.8
	3,5,7-trihydroxy-8,8-dimethyl-2-phenyl-4H,6H,7H,8H-pyrano[3,2-g]chromen-4-one	C20H18O6	72449	79236.3	67685.2
	3-(3,4-dihydroxybenzyl)-5,7-dihydroxy-6-methoxychroman-4-one diglucoside	C29H36O17	193882	212715	248699
	Methylgrandifloroside	C26H32O13	744724	945660	867928
	Apometzgerin	C17H14O7	59609.8	70731.8	68171.5
	2-hydroxy-8-methoxy-6-methyl-9-oxoxanthene-1-carboxylic acid*	C16H12O6	392317	402188	403669
	Chrysoeriol*	C16H12O6	375656	428212	417142
	Prunetin	C16H12O5	9080.5	11597.6	8889.05
	Kaempferol-3-O-(6''-O-acetyl)glucoside	C23H22O12	253681	137619	135324
	Myricetin-3,7,3'-trimethyl ether	C18H16O8	399990	326637	345612
	Dihydrokaempferol-7-O-glucoside	C21H22O11	822748	912652	945374
	Neosakuranin	C22H24O10	903046	885036	845778
	Aromadendrin-7-O-glucoside*	C21H22O11	412820	423101	381519
	8-Methoxykaempferol-7-O-rhamnoside	C22H22O11	153791	136166	119399
	6-Methoxykaempferol-3-O-glucoside*	C22H22O12	1.73006e+06	1.94665e+06	2.02924e+06
	Nepetin-7-O-glucoside(Nepitrin)*	C22H22O12	1.69596e+06	1.87769e+06	1.95148e+06
	2-hydroxynaringenin*	C15H12O6	29787.6	18399.9	17963.9
	2'-Hydroxyl yukovanol	C20H18O7	374196	429492	381221
	Eriodictyol chalcone	C15H12O6	1.57023e+06	1.48711e+06	1.40274e+06
	3'-Hydroxy-4'-O-methylalpinumisoflavone	C21H18O6	5223.71	3112.47	3779.97
	1-Methoxyphaseollidin	C21H22O5	38612.8	41054	42820.8
	Kaempferol-3-O-rhamnosyl(1→2)glucoside	C27H30O15	57398.2	105112	83834
	Tectorigenin*	C16H12O6	43654	40390.6	39980
	Aracarpene 1*	C16H12O6	432049	417760	449314
	Kaempferide*	C16H12O6	445862	434615	400342
	3,5,7-trihydroxy-2-(3-hydroxyphenyl)-4H-chromen-4-one*	C15H10O6	1.62132e+06	1.80623e+06	1.73857e+06
	5-methoxy-6-methyl-7-flavanol	C17H18O3	24833.4	7551.44	3329.26
	Isokuraridin	C26H30O6	284136	252459	270155
	Eriodictyol-7-O-(6''-acetyl)glucoside	C23H24O12	163848	190548	184670
	Kushenol X	C25H28O7	14492.9	16496.4	15391.9
	4'-Hydroxy-5,7-dimethoxyflavanone	C17H16O5	8133.65	9391.71	6934.2
	6-Hydroxyluteolin	C15H10O7	226770	269126	208626
	2',3',4',5,7-pentahydroxyflavone*	C15H10O7	1.50832e+07	1.67003e+07	1.56221e+07
	Morin*	C15H10O7	1.4584e+07	1.54241e+07	1.46334e+07
	Hesperetin	C16H14O6	261383	212454	242699
	5,7,2',4'-Tetrahydroxy-5'-Methoxyisoflavone	C16H12O7	3.44776e+07	3.57062e+07	3.40207e+07
	8-Hydroxykaempferol	C15H10O7	193369	249678	186219
	Quercetin-3-O-(2''-O-malonyl)sophoroside-7-O-arabinoside	C35H40O24	84571.6	154744	118119
	1,3,6,8-tetrahydroxy-2,5-dimethoxyxanthen-9-one	C15H12O8	122633	69697.9	90767
	5,7-dihydroxy-2-(8-hydroxy-2,2-dimethylchromen-6-yl)chromen-4-one	C20H16O6	67233	69169	64434.7
	Phloretin	C15H14O5	10822.1	12389.9	12011.2
	Phellatin	C26H30O12	398114	450522	400354
	5,7-dihydroxy-3-(4-hydroxyphenyl)-6,8-dimethoxy-4H-chromen-4-one	C17H14O7	135227	147090	147447
	Maritimetin	C15H10O6	24920.1	28064.1	22771.4
	6,7-dihydroxy-1,3-dimethoxyxanthen-9-one	C15H12O6	1.4778e+06	1.41239e+06	1.36857e+06
	Eriodictyol	C15H12O6	609138	577585	554206
	(2R,3S)-3,5,7,4'-Tetrahydroxy-6-Prenylcoumaranochroman-4-One	C20H18O7	260957	279086	304694
	Datiscetin*	C15H10O6	1.73765e+06	1.85036e+06	1.82935e+06
	Morin 3-alpha-L-lyxopyranoside	C20H18O11	62581	87141	100945
	7,10,12-Trihydroxycoumestan	C15H8O6	3.70083e+06	3.87915e+06	3.46843e+06
	Choerospondin*	C21H22O10	666779	701304	660678
	naringenin 5-glucoside*	C21H22O10	625824	804333	676335
	Laricitrin-3-O-glucoside*	C22H22O13	199285	227563	225265
	Cannabiscitrin	C21H20O13	4.02537e+06	4.30934e+06	3.39217e+06
	Hyperin*	C21H20O12	1.58001e+06	1.69143e+06	1.39858e+06
	Quercetin-3,3'-dimethyl ether	C17H14O7	56063.9	59880.9	61090.4
	3-Methoxyapigenin	C16H12O6	81066.3	64427.6	88362.2
	Aracarpene 2*	C16H12O6	118690	102630	103270
	Chrysoeriol-6-C-glucoside-8-C-glucoside	C28H32O16	104561	85216	58719.2
	Artocarpanone	C16H14O6	1.39938e+07	1.62619e+07	1.43908e+07
	3-O-Methylquercetin	C16H12O7	1.96625e+06	2.23559e+06	2.2338e+06
	4'-demethyl-3,9-dihydroeucomin glucosyl rhamnosyl glucoside	C34H44O19	1.3052e+06	1.23564e+06	1.21604e+06
	Mearnsetin-3-O-galactosyl-(1→4)-galactoside	C28H32O18	1.47066e+06	1.52881e+06	1.97717e+06
	Dihydrotricetin	C15H12O7	666885	724976	614004
	Quercetin-7-O-glucoside*	C21H20O12	1.57682e+06	1.68369e+06	1.69665e+06
	(2S)-5,7,3',5'-tetrahydroxyflavanone-7-O-beta-D-glucopyranoside*	C21H22O11	159852	146805	131320
	Azaleatin	C16H12O7	159223	172929	172807
	Persicoside	C23H26O11	5.46571e+07	4.73994e+07	4.61739e+07
	7,2',4'-Trihydroxy-8,3'-dimethoxyisoflavanglucoside	C23H28O11	2.71279e+06	2.65578e+06	2.57144e+06
	Eriodictyol-7-O-(6''-malonyl)glucoside	C24H24O14	77920.4	110187	72893.1
	Afzelin	C21H20O10	114271	98024.3	79793.2
	Myricetindiglucoside	C27H30O18	7.6022e+06	7.38102e+06	8.16943e+06
	Isorhamnetin-3,7-O-diglucoside	C28H32O17	1.34366e+07	1.19894e+07	1.37929e+07
	Kaempferol-3-O-galactoside*	C21H20O11	2.31176e+06	2.99625e+06	2.2164e+06
	Kaempferol 3-O-glucoside*	C21H20O11	2.32717e+06	2.84444e+06	2.25321e+06
	Carthamone*	C21H20O11	2.87447e+06	4.02041e+06	3.10262e+06
	Kaempferol-7-O-glucoside*	C21H20O11	2.15395e+06	2.71741e+06	2.3041e+06
	Plantaginin	C21H20O11	203898	272536	236704
	Kaempferol-7-O-rhamnoside	C21H20O10	104521	111760	82411.1
	Quercetin 3-O-(6-O-malonyl-beta-D-glucoside)	C24H22O15	260998	293020	284972
	Pinobanksin 3-O-acetate	C17H14O6	13396.6	10959.3	16208
	Patuletin	C16H12O8	208894	183689	172817
	4'-demethyl-3,9-dihydroeucomin glucoside	C22H24O10	738372	838553	766082
	Quercetin-3-O-(2''-O-acetyl)glucuronide	C23H20O14	129291	179739	170089
	Laricitrin-3-O-(6''-acetyl)glucoside	C24H24O14	41956.9	20607.9	35697
	Naringenin 7-O-beta-D-glucoside	C21H22O10	73981.9	83752.9	93279.2
	Chrysoeriol-8-C-arabinoside-7-O-rutinoside	C33H40O19	45995.1	58787.8	48780.5
	Epitheaflavic acid-3'-Gallate	C28H20O14	542773	512377	512161
	Quercetin-3-O-(6''-O-acetyl)glucoside	C23H22O13	225943	324932	267676
	Quercetin-4'-O-glucoside (Spiraeoside)*	C21H20O12	1.54608e+06	1.67012e+06	1.68691e+06
	Eriodictyol-8-C-glucoside-4'-O-glucoside	C27H32O16	80189.1	83594	87765.2
	Isorhamnetin 3,4'-Diglucoside	C28H32O17	1.14517e+08	1.11163e+08	1.26746e+08
	6,7-Dehydrobaicalein	C15H8O5	27274.8	22965.1	15835.5
	Tamarixetin-3-O-rutinoside	C28H32O16	51137.8	50651.9	67734.5
	Lupinisoflavone A	C20H16O6	133279	121713	120523
	5,7,4'-Trihydroxyflavanone 7-O-galactosylglucoside	C27H32O15	152932	124562	79331.5
	Calyxanthone*	C15H10O6	1.36393e+06	1.56963e+06	1.42305e+06
	2-Hydroxy-2,3-dihydrogenistein*	C15H12O6	30966.9	29352.7	33605.6
	kaempferol-3-caffeoyldiglucoside	C36H36O19	108438	136806	105187
	Isohemiphloin	C21H22O10	27700.7	43794.7	35753.9
	Phellavin	C26H32O12	90773.6	97409.7	103556
	6'''-O-AcetylAmurensin	C28H30O12	17129.3	29301.1	23521.5
	Norartocarpetin*	C15H10O6	1.12371e+06	1.34836e+06	1.40139e+06
Others	(S)-2-Phenyloxirane	C8H8O	750367	1.10996e+06	866077
	Cimifugin-7-O-glucoside	C22H28O11	1.53989e+06	1.86919e+06	1.87399e+06
	Riboflavin	C17H20N4O6	3.98892e+06	5.68106e+06	3.79361e+06
	Pantothenol	C9H19NO4	206226	402878	527002
	Iberin; 3-Methylsulfinylpropyl Isothiocyanate	C5H9NOS2	67609.3	133206	139273
	3-O-caffeoyl quininyl glucoside	C22H28O14	465303	426174	378290
	3,4-dihydroxy phenylethanol	C8H10O3	73995.6	42532.3	46701
	Gossypetin 3-sophoroside-8-glucoside	C33H40O23	5.67222e+06	5.80385e+06	6.83324e+06
	Kaempferol 3-glucoside-7-gentiobioside	C33H40O21	3.76029e+06	3.57745e+06	3.68718e+06
	diosmetin 6-C-hexoside-8-C-hexoside	C28H32O18	2.27676e+06	2.59368e+06	2.70325e+06
	5-hydroxy-7-{[(2s,3r,4s,5s,6r)-3,4,5-trihydroxy-6-(hydroxymethyl)oxan-2-yl]oxy}-3h-2-benzofuran-1-one	C14H16O9	103053	90518.6	124867
	2-(acetyloxy)-4,5,6-trihydroxy-3-methoxycyclohexyl (2E)-3-(4-hydroxyphenyl)prop-2-enoate	C18H22O9	147150	180162	141872
	Phenylethyl Primeveroside	C19H28O10	536793	652671	564663
	5-hydroxy-2-methyl-7-{[(2S,3S,4S,5S,6S)-3,4,5-trihydroxy-6-({[(2S,3S,4S,5R)-3,4,5-trihydroxyoxan-2-yl]oxy}methyl)oxan-2-yl]oxy}chromen-4-one	C21H26O13	107664	73741.5	92196.5
	7,8,4'-Trihydroxyflavanone	C15H12O5	158669	105465	89750
	5-Hydroxyconiferyl alcohol	C10H12O4	130263	147254	140636
	Frambinone	C10H12O2	2.32386e+06	2.15867e+06	1.97482e+06
	Furaneol4-(6-malonylglucoside)	C15H20O11	188058	288380	210349
	5-Formylbenzofuran	C9H6O2	812022	1.05646e+06	977034
	Nonaethylene glycol	C18H38O10	183663	136487	73662.3
	Hydroxyeugenol	C10H12O3	70384.6	66506.1	58107.2
	Staphylin	C16H18O9	364438	497706	545854
	4-hydroxyphenyl acrylaldehyde	C9H8O3	283097	462864	386266
	Delta-Hexalactone	C6H10O2	4.75095e+06	4.74631e+06	4.11116e+06
	Kaempferol 3-rhamnosyl-(1->6)-glucosyl-(1->6)-galactoside	C33H40O20	827424	678672	596124
	Paeonoside	C15H20O8	232854	273584	283442
	norwogonin 8-O-β-D-glucuronide*	C22H20O11	3.89079e+06	4.69669e+06	5.89863e+06
	E-6,7-Dihydroxydihydroligustilide	C12H16O4	79206	56541.8	107750
	Isovanillin	C8H8O3	83242.4	92332.2	109370
	Epimedoicarisoside A	C24H30O10	7.81631e+07	7.62595e+07	7.76193e+07
	1-(2,3-dihydroxy-5-methylphenyl)-2-(2,4,6-trihydroxyphenyl)ethane-1,2-dione	C15H12O7	541313	413596	509465
	3,5-Dihydroxy-3',4'-diacetoxylstilbene-3-O-glucoside	C24H26O11	3.42207e+06	2.6343e+06	3.24451e+06
	tricetin-4'-methyl ether-3'-β-D-glucoside	C22H22O12	8.65035e+07	8.42069e+07	9.14378e+07
	epiloliolide	C11H16O3	424053	406113	366356
	p-Methoxycinnamaldehyde	C10H10O2	572570	555411	523312
	Turanose	C12H22O11	6.42454e+06	6.72657e+06	8.10497e+06
	3-Carboxypropyltrimethylammonium	C7H15NO2	2.77222e+06	2.99217e+06	2.848e+06
	2-N-Propyl-1,3-dioxolane	C5H11NO2	5.09278e+07	5.19766e+07	4.9332e+07
	Nicotinate D-ribonucleoside	C11H14NO6+	479147	537493	474174
	Desmoxyphyllin A 7-O-glucoside:5,7,4'-Trihydroxy-5'-methoxycoumaronochromone 7-O-glucoside	C22H20O12	4.91614e+07	4.78805e+07	4.7193e+07
	2-Methoxy-4-methylphenol	C8H10O2	1.47979e+07	1.34822e+07	1.30087e+07
	Octadeca-2,9,12,15-tetraen-1-ol	C18H30O	2.31332e+06	1.91529e+06	2.04705e+06
	Isonicotinic acid	C6H5NO2	198826	180579	170466
	5,7-Dihydroxychromone malonyl glucoside	C18H18O12	317981	421732	352415
	2-(2-Ethynyl-2,4-cyclopentadien-1-ylidene)ethenol	C9H6O	696886	737208	673338
	5,6,7,7a-tetrahydro-4,4,7a-trimethyl-2(4H)-benzofuranone	C11H16O2	395342	421703	373126
	2-Amino-4-methylvaleric acid	C6H13NO2	5.03961e+07	5.56842e+07	4.60091e+07
	Pyridoxine	C8H11NO3	447065	453235	407924
	Pyridoxal	C8H9NO3	318455	243503	278782
	1,5-dihydroxypentan-3-yl dihydrogen phosphate	C5H13O6P	3.56718e+07	3.27226e+07	3.45318e+07
	1-[3-(4-methyl-6-oxocyclohex-1-en-1-yl)propyl]pyrrolidin-2-one	C14H21NO2	2.46497e+06	1.52318e+06	1.82179e+06
	sinoflavonoidg A	C24H24O13	555001	468489	603678
	Glucan	C18H32O16	82373.2	104895	92095.3
	Retinol	C20H30O	58885.6	60494.6	61666.5
	ethyl tetradecenoate	C16H30O2	3.8536e+06	4.00145e+06	3.76205e+06
	Menadiol Diacetate	C15H14O4	155937	158078	170528
	Tributyl acetylcitrate	C20H34O8	999889	688783	758474
	(3S)-4-hydroxy-1-(1-hydroxy-5-methylnaphthalen-2-yl)-3-methylbutan-1-one	C16H18O3	3.63906e+06	3.59691e+06	3.80484e+06
	Abbeokutone	C20H32O3	44352.1	51243.3	62006.8
	[6]-Gingerol	C17H26O4	122617	124642	114973
	Linolenyl Alcohol	C18H32O	39906.2	37582.5	39427.1
	3,5-Dimethyl-2,3-dihydrobenzofuran	C10H12O	115420	63922	129456
	Senkyunolide M	C16H22O4	23187.3	24555.1	21238.4
	Methylillicinone F*	C16H22O4	5.3354e+07	4.80109e+07	5.03686e+07
	Senkyunolide C*	C12H12O3	3.4167e+07	3.47014e+07	3.72927e+07
	1,2-bis(2,5-dimethylhexyl) benzene-1,2-dicarboxylate	C24H38O4	1.51665e+06	1.60662e+06	1.80815e+06
	8-hydroxyoctadeca-9,11-dienoic acid	C18H32O3	496259	448534	483226
	7,9,12-trihydroxy-2,2-dimethyl-8,10-bis(3-methylbut-2-en-1-yl)-1,11-dioxatetracen-6-one	C28H30O6	4.52442e+06	4.09606e+06	4.02348e+06
	2,2-dimethylchromene-6-carboxylic acid*	C12H12O3	3.79841e+07	3.91228e+07	3.6864e+07
	Phylloquinone	C31H46O2	44098.5	40424.5	29204.9
	tetrahydrochromone M	C20H22O5	368992	476922	422058
	16-hydroxyhexadec-9-en-7-yl acetate	C18H34O3	5.74944e+06	5.76548e+06	5.74369e+06
	Aplidiasphingosine	C22H43NO3	1.56031e+06	1.5388e+06	1.4696e+06
	3-Hydrocinnamyl-6-CinnamylGlucose	C24H30O6	760962	658017	1.10538e+06
	Menatetrenone (Vitamin K2)	C31H40O2	7.96836e+06	8.12024e+06	8.38101e+06
	4-Pentylbenzene-1,2-diol	C11H16O2	121529	117278	155984
	(6Z)-18α-Acetoxy-4α-hydroxydictyo-19-al	C22H34O5	32932.6	28037.5	38934.5
	3-{[3,4,5-trihydroxy-6-(hydroxymethyl)oxan-2-yl]oxy}-4H-pyran-4-one	C11H14O8	295822	312411	297598
	9-Methoxy-6-(2-methoxycarbonyl-2,4-dimethyl-3,5-dioxoheptyl)-5,10-dihydrophenazine-1-carboxylic acid	C25H28N2O7	99457.3	126276	91275.6
	hexadeca-7,12,14-trien-10-yn-1-ol	C16H24O	466669	575066	467833
	5-Methoxy-1,7-diphenyl-3-heptanone	C20H24O2	18615.5	33432.6	29060.5
	methyl (6E,8E,10E,14E)-5,12-dihydroxyicosa-6,8,10,14-tetraenoate	C21H34O4	2.66425e+06	2.45964e+06	2.63186e+06
	16alpha-methyl-3-oxo-5-pregnene-20-one	C22H32O2	3.44616e+06	4.51515e+06	3.47477e+06
	Prenylcandidusin A	C25H24O6	15737.7	16456.9	14587.2
	1-(4-hydroxy-3-methoxyphenyl)dec-7-en-3-one	C17H24O3	301873	294851	333483
	Trideca-2,12-diene-4,6,8,10-tetrayne-1-diol	C13H8O	34059.7	34146	36538.1
	3-(Cyclohexen-1-yl)-2-hydroxy-4a,5-dimethyl-2,3,4,5,6,7,8,8a-octahydronaphthalen-1-one	C18H28O2	86933	62872.2	67018.1
	6-Methoxy-2-(4-methoxyphenethyl)chromone	C19H18O4	67632.6	60338.7	78542.9
	ambrettolide	C16H32O2	179297	222307	139960
	7-(4-Hydroxyphenyl)-1-phenyl-4-hepten-3-one	C19H20O2	272567	237294	226267
	(2E,5E)-11-methyldodeca-2,5-dienoic acid	C13H22O2	200000	172508	179872
	Eugenol	C10H12O2	33146.4	47252.6	28880.3
	tenuiflorin C	C16H12O7	277634	268444	259757
	1,3,6,9-tetrahydroxy-8-methoxy-10-(prop-1-en-2-yl)-10,11-dihydro-5-oxatetraphen-12-one	C21H18O7	617132	654320	644632
	Isophorone	C9H14O	7.08994e+07	6.84826e+07	6.59804e+07
	16-methyloctadeca-5,9,12-trienoic acid	C19H32O2	237605	248066	218350
	Tetradecasphinganine	C14H31NO2	235859	213599	211919
	Senkyunolide Q*	C16H22O4	1.54191e+08	1.44494e+08	1.45875e+08
	2-monooctadecenoylglycerol	C21H40O4	138181	189508	173241
	2-[(5E,8E)-tetradeca-5,8-dien-1-yl]cyclobutan-1-one	C18H30O	1.51804e+06	1.63196e+06	1.50236e+06
	octadeca-2,9,11,13,15-pentaenal	C18H26O	170379	155634	184727
	3,3,8,8-tetramethyltricyclo[5.1.0.02,4]oct-5-ene-5-propanoic acid	C15H24O2	241211	215221	254712
	2-Hexylphosphoric Acid	C6H15O4P	272901	275242	386810
	(6E,9E)-16-methylheptadeca-6,9-dienoic acid	C18H32O2	126199	143664	140407
	2-[(1S,4R)-3,3-dimethyl-2-bicyclo[2.2.1]heptanylidene]acetic acid	C11H16O2	295667	327708	255121
	1-(3',5'-Dihydroxy-4'-methoxyphenyl)-7-phenyl-3-heptanone	C20H24O3	43074.1	40405.4	45945.3
	3,4-Methylenedioxycinnamaldehyde	C10H8O3	1.31491e+06	1.26133e+06	1.17624e+06
	Maltol-glucoside	C12H16O8	273221	274059	217335
	8-(Benzyloxy)-1-Naphthol	C17H14O2	101276	99178.1	105095
	Nicotinamide	C6H6N2O	823943	892850	859521
	3-(((S)-1-carboxy-2-phenylethyl)amino)-2,5-dihydroxycyclopentane-1-carboxylic acid	C15H19NO6	57542.2	49415.6	54359.1
	4-Nitrophenol	C6H5NO3	4.57045e+07	5.16235e+07	4.94182e+07
	S-(5'-Adenosyl)-L-methionine-(methyl-3H)	C15H23N6O5S	1.3373e+06	1.44304e+06	1.41966e+06
	(3R),(6R)-6-hydroxy-de-O-methyllasiodiplodin	C16H22O5	102255	111144	125799
	N-Acetyl-D-galactosamine	C8H15NO6	7.82226e+06	6.24574e+06	4.71784e+06
	D-Pantothenic Acid 4'-O-Beta-Glucoside	C15H27NO10	301201	274821	205571
	Kojibiose	C12H22O11	645466	514633	525419
	(2S,4R)-4-(Beta-D-Glucopyranosyloxy)-2-Pentanol	C11H22O7	218764	227471	224625
	Dihydroranumculinin glucoside	C11H18O8	422955	431796	425068
	Alnusonol	C19H20O4	62807.6	64017.4	60100.3
	Des-O-Methyllasiodiplodin*	C16H22O4	2.09455e+08	2.0506e+08	2.05907e+08
	4-Pyridoxate	C8H9NO4	65383.5	58571.1	60846.4
	23-Demycinosyltylosin:23-O-Demycinosyltylosin:Antibiotic YO 9010:Demycinosyltylosin	C38H63NO13	190786	178064	147461
	Kaempferol-3-β-D-glucuronide	C22H20O11	139356	144395	141398
	6-Deoxy-6-sulfo-D-glucono-1,5-lactone	C6H10O8S	1.85474e+06	1.86232e+06	1.76926e+06
	Trehalosamine	C12H23NO10	35143.2	22111.9	28797.4
	Myricatomentogenin	C20H22O5	1.59174e+06	1.77848e+06	1.7574e+06
	7,4'-Dihydroxy-5'-Methoxycoumaronochromone 7-O-Glucoside	C22H20O11	3.70498e+06	4.05821e+06	5.25332e+06
	2-Methoxy-1-benzofuran-5-carbaldehyde	C10H8O3	586476	383826	461599
	Rubrofusarin-6-O-glucoside	C21H22O10	92322.3	67720.2	53171.3
	N-Benzyloxycarbonyl-L-asparagine	C12H14N2O5	488117	497683	519774
	(2,3,4,5-tetrahydroxyhexyl)oxyphosphonic acid	C6H15O8P	536386	694783	756314
	1,5-Anhydro-D-fructose	C6H10O5	1.35876e+06	1.28296e+06	1.12727e+06
	5-(alpha-d-glucosyloxy-methyl)furfural	C12H16O8	622499	555772	539813
	6F-alpha-D-Galactosylsucrose	C18H32O16	45278	33961.7	51142.6
	Maltotriose	C18H32O16	117117	176503	169022
	N-Acetyl-D-glucosamine	C8H15NO6	216911	245529	237394
	N-Acetyl-D-mannosamine	C8H15NO6	102728	87195.4	89645
	3-Hydroxybenzaldehyde	C7H6O2	408635	335798	334504
	5,7-Dihydroxychromone glucoside	C15H16O9	1.51643e+06	1.90856e+06	1.27353e+06
	3,4-Dihydroxybenzaldehyde	C7H6O3	80524.5	47442.3	49618.3
	3,4,2',4',6',beta-Hexahydroxychalcone 2'-glucoside	C21H22O12	956031	656592	824710
	D-Glucosamine	C6H13NO5	1.89694e+07	2.80284e+07	2.59537e+07
	Tuliposide D	C16H24O10	18261.2	46491.2	33098.6
	Corchoionoside C	C19H30O8	122343	114866	167138
	3,6,9,12,15,18-Hexaoxaicosane-1,20-diol	C14H30O8	23920	11173.9	22243.7
	8'-methylspiro[cyclohexane-1,4'-tricyclo[6.3.1.02,5]dodecane]-1'-ol	C18H30O	96347.7	281603	174254
	4-Oxoretinol	C20H28O2	221469	195927	308563
	Butylphthalide	C12H14O2	43726.3	44732.1	43777.4
	Rhizophorin C	C20H30O2	16557	15598.2	22697.3
	Griffonilide	C8H8O4	40840.8	53132.8	43046.9
	2-Pentadecanone	C15H30O	13532	8056.85	14163.5
	5-(2-Hydroxyethyl)-4-methylthiazole	C6H9NOS	21044	22634.5	17721.6
	10-Oxo-11,15-phytodienoic acid	C18H28O3	29517	13789.4	23843.6
	10-Dodecyn-1-ol	C12H22O	32463.9	16465.9	29317.7
	Lauramine oxide	C14H31NO	52918.8	70297.1	54541
	Tuliposide A	C11H18O8	1.10367e+07	1.03329e+07	1.27948e+07
	Desmoxyphyllin B 7-O-glucoside:7,4'-Dihydroxy-5'-methoxycoumaronochromone 7-O-glucoside*	C22H20O11	3.9227e+06	1.43143e+06	2.32665e+06
	{5-methylpentacyclo[11.2.1.01,1?.0?,?.012,1?]hexadecan-5-yl}methanol	C18H28O	54227.4	57430.2	54295.2
	(4E,8E,12E,16E)-icosa-4,8,12,16-tetraenoic acid	C20H32O2	292397	249732	347046
	D-Fructose 6-phosphate*	C6H13O9P	2.5419e+06	3.25432e+06	1.96661e+06
	myo-Inositol 4-phosphate	C6H13O9P	1.85131e+06	1.94254e+06	1.96429e+06
	2-Methyl-d-erythritol 2,4-cyclodiphosphate(2,4,7-trihydroxy-6-(hydroxymethyl)-6-methyl-1,3,5,2,4-trioxadiphosphocane 2,4-dioxide)	C5H12O9P2	354326	452485	348740
	4-tert-Octylphenol	C14H22O	29092.5	27858.4	29660.8
	1-Decanol*	C10H22O	2.55866e+06	2.76322e+06	2.52301e+06
	Methyl Alpha-D-Galactopyranoside	C7H14O6	283778	241180	327908
	5-hydroxy-3,4-dimethyl-5-pentylfuran-2(5H)-one*	C11H18O3	903143	921407	911838
	Hydroxydihydrobovolide*	C11H18O3	915213	897928	898569
	Chaenorrhinoside	C15H18O9	818105	825151	717234
	4'-Hydroxyacetophenone	C8H8O2	99962.9	164768	215621
	(-)-Usnic acid	C18H16O7	98384.3	106884	98817.8
	3-Acetylbenzoic acid	C9H8O3	57983.5	65792.9	60795.5
	5-hydroxy-2,2-dimethylchromene-6-carboxylic acid	C12H12O4	199713	200214	214448
	Pyrocatechol monoglucoside	C12H16O7	86478.2	50427.7	89152.2
	4,10-Dihydroxy-8-Methyl-3-Oxo-1H-[2]Benzouro[5,4-B][1]Benzouran-7-Carboxylic Acid	C16H10O7	577020	660426	817451
	2H-1-Benzopyran-3,4-dione, 2-(3,4-dihydroxyphenyl)-5,7-dihydroxy-	C15H10O7	472866	561839	383279
	2,3,5,4'-Tetrahydroxystilbene-2-O-xyloside	C19H20O8	20081.2	25606.5	38132.9
	Isoorientin 3'-O-neohesperidoside	C33H40O20	1.25481e+06	1.46254e+06	1.47852e+06
	glycoric acid	C12H20O4	1.54495e+06	1.394e+06	1.51868e+06
	Pantothenate	C9H17NO5	2.14469e+06	2.31108e+06	2.14701e+06
	(e)-13-(o-tolyl)tridec-12-enoic acid	C20H30O2	170363	159237	164519
	D-Erythrose 4-phosphate	C4H9O7P	69439.4	78572.6	66936.2
	sorbose*	C6H12O6	6.16048e+06	6.68461e+06	6.16816e+06
	D-Mannose*	C6H12O6	7.31776e+06	7.70801e+06	7.45641e+06
	Diacetoxy-[6]-gingerdiol	C21H32O6	10754.5	8983.87	10991.9
	4-O-Glucosyl-3,4-dihydroxybenzyl alcohol	C13H18O8	164954	122222	113875
	8-[3-(1-Hydroxyoct-2-EN-1-YL)oxiran-2-YL]octanoic acid	C18H32O4	63279.5	64527.3	60182.5
	5,8α-dioxy-3β,16α-dihydroxyl-lanost-7(11),24-dien-21-oic acid	C31H48O6	4.59602e+06	5.04337e+06	4.4371e+06
	(7R,8S,7'R,8'S-prinsepiol-4-O-β-D-glucopyranoside	C26H32O13	842579	967675	945162
	2,6-Dimethoxy-4-hydroxyphenol-1-O-ß-D-glucopyranoside	C14H20O9	41124.7	70205.1	77863.3
	2-Dehydro-3-deoxy-L-arabinonate	C5H8O5	1.70187e+06	1.87997e+06	1.71003e+06
	D-Glucuronolactone	C6H8O6	38782.9	40394	47452.1
	5-heptyl-2-oxooxolane-3-carboxylic acid	C12H20O4	1.49533e+06	1.4501e+06	1.44865e+06
	Saccharumoside C	C19H26O13	5.567e+06	5.42925e+06	5.53839e+06
	4-oxo-4,5,6,7-tetrahydro-1-benzofuran-2-carboxylic acid	C9H8O4	2.9634e+06	3.88042e+06	3.8567e+06
	(4,6-dihydroxy-3-oxo-1h-2-benzofuran-1-yl)acetic acid	C10H8O6	208429	345964	341413
	1-(3',4'-dimethoxyphenyl)-2-nonadecen-1-one	C25H40O3	11377.8	9457.55	12352.9
	4-Methylene-2-octyl-5-oxotetrahydrofuran-3-carboxylicacid(C75)	C14H22O4	142713	143677	148404
	(4E)-13-methyltetradec-4-enoic acid	C15H28O2	2.78922e+06	2.2031e+06	2.60756e+06
	Glycerone phosphate	C3H7O6P	147669	140384	155353
	sn-Glycero-3-phospho-1-inositol	C9H19O11P	1.45217e+06	1.54832e+06	1.53722e+06
	2,6-Di-tert-butylphenol*	C14H22O	5.71918e+06	5.36132e+06	5.28226e+06
	Phenyl acetate	C8H8O2	110598	150583	170970
	Dihydromonacolin L acid	C19H32O4	234385	225126	230287
	Vicianose	C11H20O10	19223.5	13737	19007.6
	2,6-Di-tert-butyl-4-hydroxymethylphenol	C15H24O2	120709	123910	118387
	3,4-methylenedioxy cinnamyl alcohol	C10H10O3	257445	225050	227931
	3-(3,4-Dihydroxyphenyl)-6,8-dihydroxy-2,3-dihydrochromen-4-one	C15H12O6	1.07203e+06	1.01602e+06	1.0253e+06
	Soraphen O	C18H28O4	15212	8174.34	8667.22
	2,4-Di-Tert-Butylphenol*	C14H22O	5.72599e+06	5.79061e+06	5.45837e+06
	2,6-Dimethoxybenzaldehyde	C9H10O3	423617	411586	397727
	Secalonic Acid	C32H30O14	70386.4	77523.1	69058.4
	2-Decanol*	C10H22O	2.57798e+06	2.80392e+06	2.60842e+06
	4-Hydroxyphenylethanol	C8H10O2	31868.4	21574.2	25512.7
	D-Xylonate*	C5H10O6	2.10088e+06	2.36922e+06	2.53056e+06
	D-Arabinonate*	C5H10O6	1.32174e+06	1.28645e+06	1.3095e+06
	Octose*	C8H16O8	1.55792e+06	1.57437e+06	1.39652e+06
	1,3,4,5,6,7,8-heptahydroxyoctan-2-one*	C8H16O8	1.38559e+06	1.3962e+06	1.33722e+06
	D-Glucose 6-phosphate*	C6H13O9P	3.97887e+06	4.27094e+06	4.56911e+06
	D-Glucose 1-phosphate*	C6H13O9P	3.77407e+06	3.96193e+06	4.24397e+06
	myo-Inositol 5-phosphate*	C6H13O9P	2.5307e+06	3.13575e+06	2.77128e+06
	D-Fructose*	C6H12O6	5.45142e+06	6.02817e+06	5.32939e+06
	D-Galacturonate*	C6H10O7	66411.8	72682.3	48845
	D-Glucuronate*	C6H10O7	77825.8	70111.1	76773.6
	Sorbitol 6-phosphate	C6H15O9P	22295.2	37206.5	30846.4
	D-Threonate	C4H8O5	9.88286e+06	1.0448e+07	1.01888e+07
	D-Gluconic acid	C6H12O7	1.78287e+06	1.83165e+06	1.70291e+06
	L-Fucitol	C6H14O5	420857	392509	331893
	Panose	C18H32O16	14893.2	35859.2	18627.9
	(3E,5E,8Z,11Z)-10,13,15-trimethylheptadeca-3,5,8,11-tetraenoic acid	C20H32O2	560227	559539	695337
	8-C-Methylkaempferol 7-glucoside	C22H22O11	286621	290249	223586
	3,4-bis(2-ethylhexyl)benzene-1,2-dicarboxylic acid	C24H38O4	500985	696538	540207
	Methyl cumalate	C7H6O4	444604	626665	468635
	3-Dehydro-L-threonate	C4H6O5	2.26252e+07	2.30354e+07	2.58127e+07
	1,5-Anhydro-D-glucitol	C6H12O5	581724	557698	579553
	9-hydroxy-8-{[(2S,3R,4S,5S,6R)-3,4,5-trihydroxy-6-(hydroxymethyl)oxan-2-yl]oxy}-1H,3H-naphtho[2,3-c]furan-1-one	C18H18O9	3.20935e+06	3.40449e+06	3.69105e+06
	D-Ribose	C5H10O5	389928	361747	343597
	Isoascorbic acid 2-O-glucoside	C12H18O11	94790.5	61631.3	107409
	Orotate	C5H4N2O4	116079	135391	108248
	Dehydroascorbate	C6H6O6	581206	566291	512990
	N-Acetyl-D-glucosamine 1-phosphate	C8H16NO9P	111239	114510	112576
	5,7-dihydroxychromone-7-O-β-D-glucopyranoside	C15H16O9	105842	137951	100547
	5,7,2'-Trihydroxy-4',5'-methylenedioxyisoflavone 2'-O-glucoside	C22H20O12	2.25438e+06	1.69735e+06	1.47572e+06
	Hydroxytyrosol Glucoside*	C14H20O8	827089	874516	995836
	1-desmethylaurantio-obtusin 2-O-β-D-glucopyranoside	C22H22O12	5.29988e+07	5.39329e+07	5.3768e+07
	Rumexobtusifolius	C10H16O9	2.41018e+06	2.59024e+06	2.7128e+06
	Demethyl coniferin	C15H20O8	346307	426693	441752
	Maltol-(6-O-acetyl)-beta-D-glucopyranoside	C14H18O9	210374	219706	255368
	2,4-Dinitrophenol	C6H4N2O5	63615.4	89636.2	64317.1
	alpha,alpha'-Trehalose 6-phosphate	C12H23O14P	160440	164557	166374
	Allitol	C6H14O6	104109	110114	85606.2
	myo-Inositol	C6H12O6	217272	197492	211216
	1,6-anhydro-β-D-glucose	C6H10O5	135675	159503	149513
	L-Ascorbic acid-2-glucoside	C12H18O11	144908	165685	113434
	5,7,8,2'-tetrahydroxyflavone-7-O-glucoside	C21H20O11	837131	777115	950352
	Vanilloloside	C14H20O8	5.68215e+06	5.38934e+06	4.7641e+06
	D-Pinitol	C7H14O6	447524	505687	527118
	D-Galactarate	C6H10O8	200037	248662	219994
	D-Glucarate	C6H10O8	181707	177329	202472
	D-Arabinose*	C5H10O5	248688	299684	340155
	L-Xylose*	C5H10O5	351574	275114	362347
	Glucaric acid-1-Phosphate	C6H11PO11	5.87295e+06	7.51556e+06	9.2035e+06
	beta-D-Fructose 2-phosphate	C6H13O9P	5.78533e+06	6.24775e+06	6.72547e+06
	D-Ribulose 5-phosphate	C5H11O8P	156531	139240	201336
	3,4-dihydroxybenzaldehyde-xylose-glucoside	C18H24O12	615084	963320	712128
	D-Glucono-1,5-lactone*	C6H10O6	127387	180497	113546
	L-Gulono-1,4-lactone*	C6H10O6	88869.9	109835	147209
	3-O-Sulfonyl-5-ethyl rhamnoside	C8H16O8S	56698.3	55167.5	67518.3
	(X)-1,2-Propanediol 1-O-B-D-Glucopyranoside	C9H18O7	400714	415522	426019
	(2R,3S)-1,4-bis(acetyloxy)-3-hydroxy-3-methylbutan-2-yl acetate	C11H18O7	727187	851663	848724
	Dambonitol	C8H16O6	192155	294493	260963
	1,2,4-Trihydroxynaphthalene-1,4-di-glucoside (Lawsoniaside)	C22H28O13	93353	97450.7	120320
	2-[2-[(Z)-pent-2-enyl]-3-[3,4,5-trihydroxy-6-(hydroxymethyl)oxan-2-yl]oxycyclopentyl]acetic acid	C18H30O8	373589	347829	333709
	methyl 3-hydroxy-13-methyltetradecanoate	C16H32O3	127180	127516	123063
	dl-o-hydroxyphenyllactic acid	C9H10O4	2.63166e+06	2.81605e+06	2.83044e+06
	4-Hydroxy-3-methoxy-benzaldehyde	C8H8O3	71595.8	96814.2	84991.9
	D-Erythrose	C4H8O4	1.36159e+06	1.02268e+06	1.05167e+06
	6''-Carboxyraffinose	C18H30O17	108781	74810.9	162674
	Isobiflorin	C16H18O9	10613.8	22964.6	14515.1
	(7R,8S,9E,14S)-7-hydroxy-8,14-dimethylhexadec-9-enoic acid	C18H34O3	381889	329653	309695
	(+)-S-acetyl-pantetheine	C13H24N2O5S	350093	322574	399215
	4-Hydroxybenzaldehyde	C7H6O2	229695	236950	183776
	Sedoheptulose 7-phosphate	C7H15O10P	7.78058e+06	8.08431e+06	9.5822e+06
	Sedoheptulose	C7H14O7	181952	221483	199140
	Rutinose	C12H22O10	107730	96478	80394
	D-Arabinono-1,4-lactone	C5H8O5	792315	872602	714149
	Zizybeoside I	C19H28O11	154105	100267	117850
	Phloroglucinol-1-O-β-D-glucopyranoside	C12H16O8	23360.5	26202.9	25294.6
	Androsin	C15H20O8	1.83744e+06	1.91791e+06	1.83353e+06
	Prustomentoside B	C21H30O13	160449	135240	132544
	Erythorbic acid	C6H8O6	126000	144681	108143
	Gastrodin	C13H18O7	28855.7	23326.6	23251.1
	3-Hydroxy-4-isopropylbenzylalcohol-3-O-glucoside	C16H24O7	42709.6	43771.4	31314.6
	Acetosyringone	C10H12O4	10204.7	14788.4	22519.7
	D-Glucose*	C6H12O6	5.84557e+06	6.81731e+06	6.21071e+06
	beta-Maltose*	C12H22O11	3.70239e+06	6.14171e+06	5.70415e+06
	beta-Lactose*	C12H22O11	6.62279e+06	7.67775e+06	4.96518e+06
	L-Arabitol	C5H12O5	7867.5	12463.1	15678.7
	D-Galactose*	C6H12O6	6.00394e+06	6.99682e+06	5.61293e+06
	alpha-D-Glucose 1,6-bisphosphate	C6H14O12P2	15073.1	30012.8	19312.5
	5-(2-Hydroxyethyl)-2-O-glucosylphenol*	C14H20O8	868727	808732	1.00359e+06
	methyl 3-hydroxy-5-methoxy-4-{[3,4,5-trihydroxy-6-(hydroxymethyl)oxan-2-yl]oxy}benzoate	C15H20O10	377612	387568	174270
	Arbutin	C12H16O7	49830.5	54047.3	49667
	Sucrose	C12H22O11	1.49848e+07	1.16012e+07	1.00815e+07
	6,8-Di-C-arabinopyranosylapometzgerin	C27H30O15	240860	192722	204710
Amino acids and derivatives	Phe-Thr	C13H18N2O4	852527	918204	867993
	Asp-Ile-Leu	C16H29N3O6	140638	138931	159028
	L-Glutamine tert-butyl ester*	C9H18N2O3	3.91551e+06	2.95746e+06	3.26375e+06
	N-Acetyl-L-leucine	C8H15NO3	140506	182463	153074
	(2R)-2-azaniumyl-3-(4-chlorophenyl)propanoate	C9H10ClNO2	7.01994e+06	6.26063e+06	7.00993e+06
	Trp-Ala-Asp	C18H22N4O6	674527	645921	811219
	4-amino-5-oxo-5-(pentylamino)pentanoic acid	C10H20N2O3	1.35012e+07	1.23081e+07	1.34015e+07
	L-Leucyl-L-Leucine	C12H24N2O3	280392	230083	272379
	Pro-Ser-His	C14H21N5O5	152709	116393	85726.8
	Tyr-pro	C14H18N2O4	383785	429783	371521
	Gly-Asp-Leu	C12H21N3O6	189631	139696	217156
	Pro-Ser-Tyr	C17H23N3O6	276626	360408	208005
	Gly-Ala-His	C11H17N5O4	3.02855e+06	2.9798e+06	2.84214e+06
	N-Acetyl-L-phenylalanine	C11H13NO3	425085	423246	339896
	(3-(carboxyamino)-2-methylpropanoyl)phenylalanine*	C14H18N2O5	545661	557806	518238
	L-Prolyl-L-Phenylalanine	C14H18N2O3	156723	153545	131971
	5-Hydroxytryptophan	C11H12N2O3	1.39699e+06	1.48964e+06	1.63924e+06
	Glu-Ala-Ser	C11H19N3O7	67211.4	73309.4	45817.7
	Glu-Pro-Leu	C16H27N3O6	60672.3	95668.7	90353.1
	Thr-Trp	C15H19N3O4	154674	105130	205455
	N-Acetyl-L-tyrosine	C11H13NO4	156688	245292	241651
	Asp-Lys*	C10H19N3O5	113458	116305	99590.8
	Lys-Ala	C9H19N3O3	75012.1	85597.8	99897.1
	N-(3-Indolylacetyl)-L-alanine	C13H14N2O3	201240	207244	170210
	His-Val-Asn	C15H24N6O5	104513	295614	166634
	Methyl 3-aminopropanoate	C4H9NO2	1.10125e+07	1.19636e+07	1.17868e+07
	Lys-Lys-Ser	C15H31N5O5	121581	153505	158734
	N,N-Dimethylglycine*	C4H9NO2	1.07685e+07	1.17624e+07	1.13866e+07
	N-Ethylglycine*	C4H9NO2	1.34704e+07	1.35853e+07	1.30898e+07
	1-Amino-1-cyclobutane-carboxylic-acid*	C5H9NO2	1.80749e+07	1.68902e+07	1.64986e+07
	Pro-Asn	C9H15N3O4	373323	367507	344193
	Asn-Cys	C7H13N3O4S1	1.20695e+06	1.25354e+06	1.3538e+06
	Homoproline	C6H11NO2	432601	457197	428313
	L-Cyclopentylglycine	C7H13NO2	2.47137e+06	2.43315e+06	2.01292e+06
	Alanylproline	C8H14N2O3	129713	108509	93684.6
	L-Valine	C5H11NO2	1.57211e+07	1.59174e+07	1.59104e+07
	L-Proline*	C5H9NO2	9.22446e+06	9.33301e+06	8.28829e+06
	Hyp-Ser	C8H14N2O5	145228	108799	105091
	Pro-Asp	C9H14N2O5	1.13893e+06	1.26356e+06	1.01696e+06
	Hyp-Val	C10H18N2O4	286986	261708	226234
	Cyclo(Ala-Gly)	C5H8N2O2	405263	337133	433589
	1-Aminocyclopentanecarboxylate	C6H11NO2	8.31381e+06	8.70623e+06	7.24663e+06
	4,5-Dehydro-L-leucine	C6H11NO2	1.09935e+07	1.18883e+07	1.11169e+07
	L-Asparagine	C4H8N2O3	1.59566e+06	1.77126e+06	1.54875e+06
	L-Serine	C3H7NO3	224840	210050	164306
	L-Glycyl-L-proline	C7H12N2O3	488852	458751	389932
	L-Citrulline	C6H13N3O3	509623	579380	521885
	N6-Acetyl-L-lysine	C8H16N2O3	840179	1.15496e+06	815561
	2,5-diaminohexanoic acid*	C6H14N2O2	3.39626e+07	3.58237e+07	3.34172e+07
	Isoglutamine	C5H10N2O3	3.38345e+07	3.64136e+07	3.3957e+07
	N(omega)-Methyl-L-arginine*	C7H16N4O2	2.17504e+06	2.30557e+06	2.01274e+06
	O-Acetyl-L-homoserine	C6H11NO4	317213	340743	229646
	L-Homocystine	C8H16N2O4S2	26773.2	30306.5	26429
	Phe-His	C15H18N4O3	18179.9	11570.9	21107.3
	Asp-Cys-Phe	C16H21N3O6S	1.83996e+06	1.77662e+06	1.46448e+06
	L-Threonine*	C4H9NO3	2.64011e+06	2.70914e+06	2.68019e+06
	L-Homoserine*	C4H9NO3	2.76342e+06	2.80577e+06	2.70613e+06
	L-Homocitrulline	C7H15N3O3	530096	605467	631204
	Arginine methyl ester*	C7H16N4O2	1.81959e+06	1.96202e+06	1.96331e+06
	L-Ornithine	C5H12N2O2	281910	355722	304565
	L-Isoserine	C3H7NO3	3.69735e+06	3.62013e+06	3.75611e+06
	1-Aminocyclopropane-1-carboxylate	C4H7NO2	883736	891673	728503
	N(pi)-Methyl-L-histidine	C7H11N3O2	560967	532198	540108
	(2R,5S)-2,5-Diaminohexanoate	C6H14N2O2	3.08872e+07	3.20604e+07	3.06942e+07
	L-Lysine*	C6H14N2O2	5.63046e+07	5.89744e+07	5.86675e+07
	Leu-Gly	C8H16N2O3	1.79801e+07	1.8426e+07	1.64751e+07
	Homomethionine	C6H13NO2S	1.41981e+06	1.57631e+06	1.56324e+06
	N6,N6,N6-Trimethyl-L-lysine	C9H20N2O2	2.19455e+07	2.24555e+07	2.12237e+07
	N2-Acetyl-L-lysine	C8H16N2O3	2.06521e+07	2.08994e+07	2.14292e+07
	N(6),N(6)-Dimethyl-L-lysine	C8H18N2O2	5.13203e+07	4.77275e+07	4.50593e+07
	L-Histidine	C6H9N3O2	1.40208e+07	1.36729e+07	1.14802e+07
	L-Tyrosine*	C9H11NO3	3.25378e+07	3.41046e+07	2.90622e+07
	S-Methyl GSH	C11H19N3O6S	253191	255761	238146
	N-(1-Deoxy-1-fructosyl)Valine	C11H21NO7	32242	64910.4	26377.7
	2-[[3-Mercapto-2-(alpha-glutamylamino)-1-oxopropyl]amino]acetic acid	C10H17N3O6S	162910	112308	145821
	Ser-Leu-Glu	C14H25N3O7	6.98534e+06	6.55476e+06	5.79958e+06
	Leu-Asp	C10H18N2O5	1.16112e+06	1.27292e+06	908213
	S-Methyl-L-cysteine	C4H9NO2S	1.14371e+06	1.15408e+06	693697
	3-Hydroxy-L-phenylalanine*	C9H11NO3	2.89196e+07	2.84736e+07	1.88461e+07
	Lys-Tyr	C15H23N3O4	242667	320846	323854
	L-Formylkynurenine	C11H12N2O4	91200.3	74895.6	80347.1
	Ser-Ile-Asp	C13H23N3O7	133531	156805	155780
	N-Acetyl-L-hydroxyproline	C7H11NO4	76203.8	74133.8	67158.1
	Ile-Cys-Met	C14H27N3O4S2	250654	189588	213990
	Ser-Lys	C9H19N3O4	40390.4	67161.4	63476.4
	H-Pro-Ile-OH	C11H20N2O3	3.97687e+06	3.64537e+06	3.85168e+06
	L-Valyl-L-Phenylalanine	C14H20N2O3	92251.5	80840.6	71127.4
	3-Methoxytyrosine*	C10H13NO4	448298	446294	466937
	Gly-Tyr*	C11H14N2O4	211516	223061	214837
	Ser-Arg	C9H19N5O4	9.69988e+06	9.8453e+06	9.33734e+06
	IPA imine	C11H10N2O2	346734	387619	437105
	S-Adenosyl-L-homocysteine	C14H20N6O5S	111327	143072	92528.7
	Asp-Leu-Ser	C13H23N3O7	177553	229913	225257
	7-Hydroxy-tryptophan*	C11H12N2O3	2.07411e+06	2.29818e+06	2.41298e+06
	γ-Glu-Val	C10H18N2O5	83332.4	80945.4	71346.1
	Met-Thr-Met	C14H27N3O5S2	156004	125655	136964
	Leu-Thr-Ala	C13H25N3O5	157278	181121	166877
	Ala-Pro-Ala	C11H19N3O4	371444	390759	454420
	L-Phenylalanine	C9H11NO2	3.44931e+07	3.40624e+07	3.38944e+07
	His-Asp-Ala	C13H19N5O6	85621.2	78905.4	73856.5
	N-ethyl-leucine	C8H17NO2	307039	342134	353059
	Pro-Tyr-Asn	C18H24N4O6	167210	180847	197400
	N-(1-Deoxy-1-fructosyl)Arginine	C12H24N4O7	112464	125838	105403
	Gln-Gly	C7H13N3O4	3.01882e+07	2.92872e+07	2.94296e+07
	Lys-Gly	C8H17N3O3	2.0435e+07	2.29293e+07	2.62221e+07
	3-O-Methyl-a-methyldopa*	C10H13NO4	422806	442933	413169
	Cys-Glu-Lys	C14H26N4O6S1	168455	201638	255769
	L-Leucine*	C6H13NO2	4.58051e+07	4.75089e+07	3.803e+07
	Tyr-Gly*	C11H14N2O4	175501	177254	202717
	Ser-Phe-Met	C17H25N3O5S1	9.62493e+06	9.71247e+06	8.9103e+06
	Cys-Met-Met	C13H25N3O4S3	8.7017e+06	8.1518e+06	7.16349e+06
	Leu-Leu-Cys	C15H29N3O4S1	4.58556e+06	4.99501e+06	6.29401e+06
	NG,NG-Dimethyl-L-arginine*	C8H18N4O2	1.95489e+06	2.04167e+06	1.94915e+06
	N-Methyl-Trans-4-Hydroxy-L-Proline	C6H11NO3	119804	84477.3	110264
	S-Adenosyl-L-methionine	C15H22N6O5S	3.09458e+06	2.98202e+06	3.1365e+06
	L-Cystathionine	C7H14N2O4S	23850.7	46777.1	34416.5
	N,N'-Dimethylarginine;SDMA*	C8H18N4O2	1.90113e+06	1.98095e+06	1.99998e+06
	H-Asp(Leu-OH)-OH	C10H18N2O5	1.46805e+06	1.47788e+06	1.39205e+06
	L-Leucyl-L-alanine*	C9H18N2O3	3.7287e+06	3.96632e+06	3.50798e+06
	ethyl-L-arginine	C8H18N4O2	1.85771e+06	1.8672e+06	1.93498e+06
	Pro-Pro-Glu	C15H23N3O6	327193	325854	309868
	2,6-diamino-7-methyl-5-oxooctanoic acid	C9H18N2O3	319310	284079	299043
	Tryptophan N-Rutinoside	C23H32N2O11	104258	109795	65862
	Hydroxythreonine xyloside	C9H17NO8	7.40434e+06	7.25348e+06	7.01473e+06
	4-Hydroxy-L-tryptophan*	C11H12N2O3	1.57211e+06	1.71944e+06	1.68146e+06
	Val-Pro	C10H18N2O3	236606	201763	237024
	Phe-Hyp	C14H18N2O4	71544	83152.7	84402.2
	Glu-Phe	C14H18N2O5	131974	141750	96934.9
	Glycyl-leucine	C8H16N2O3	1.83742e+06	1.85989e+06	1.71683e+06
	Phe-Glu-Ala	C17H23N3O6	427934	427978	423774
	Tyrosyl-Hydroxyproline	C14H18N2O5	117518	86363.4	79096
	Gln-His	C11H17N5O4	1.10096e+06	959904	1.05963e+06
	Alliin	C6H11NO3S	100004	80856.1	86600.1
	(6-amino-3-oxohexan-2-yl)proline	C11H20N2O3	9.88237e+06	9.527e+06	8.44781e+06
	Glu-Ala-Asp	C12H19N3O8	201315	132470	156989
	Cyclo(Pro-Glu)	C10H14N2O4	564302	584074	553282
	L-Tyrosine methyl ester	C10H13NO3	189615	217989	191355
	Cys-Met-Phe	C17H25N3O4S2	164998	221639	172286
	Arg-Gly	C8H17N5O3	155255	151718	182583
	L-Methionine S-oxide	C5H11NO3S	2.71218e+06	2.85381e+06	2.67683e+06
	Gly-Met-Met	C12H23N3O4S2	793167	820496	821386
	γ-Glu-Phe*	C14H18N2O5	641560	733029	614526
	L-Alanyl-L-leucine	C9H18N2O3	264455	271252	299560
	Glycyl-phenylalanine	C11H14N2O3	895596	766550	830466
	Leu-Leu-Met	C17H33N3O4S1	110636	213180	254285
	Ile-Asn	C10H19N3O4	102346	115967	100491
	D-allo-Isoleucine*	C6H13NO2	4.52171e+07	4.44638e+07	3.62752e+07
	L-Isoleucine*	C6H13NO2	4.51664e+07	4.44551e+07	3.65534e+07
	L-Norleucine*	C6H13NO2	4.00309e+07	4.07953e+07	3.56944e+07
	Ala-Gly-Lys	C11H22N4O4	172951	148636	211819
	L-2-Aminoadipate	C6H11NO4	1.41617e+06	1.38505e+06	1.03778e+06
	3-(triazan-2-yl)propyl L-prolinate	C8H18N4O2	456764	560113	563723
	L-Leucyl-L-phenylalanine	C15H22N2O3	157385	133767	166816
	L-Glutamine	C5H10N2O3	422200	482209	501314
	S-methyl-L-thiocitrulline	C7H15N3O2S	100202	101258	110593
	cis-4-Hydroxy-D-proline*	C5H9NO3	4.02882e+06	3.37587e+06	3.10697e+06
	(2S,5S)-trans-Carboxymethylproline	C7H11NO4	171297	110919	167982
	Methionine	C5H11NO2S	365988	385390	390453
	Ile-Val-Trp	C22H32N4O4	54739.4	90491.5	74384.6
	LL-2,6-Diaminoheptanedioate	C7H14N2O4	454580	423073	423363
	Leu-Arg	C12H25N5O3	42479.6	66803.3	52800.4
	Lys-Phe	C15H23N3O3	64431.9	79084.7	58045.7
	Asn-Hyp	C9H15N3O5	310376	314676	263162
	L-Cystine	C6H12N2O4S2	30925.3	23483.2	32698.2
	3-(Pyrazol-1-yl)-L-alanine	C6H9N3O2	4.33619e+06	4.18124e+06	3.54262e+06
	Glu-Thr-Leu	C15H27N3O7	183149	194002	162369
	Gly-Pro-Gly	C9H15N3O4	182032	209537	144707
	L-Valyl-L-Leucine	C11H22N2O3	109490	96909.3	129140
	S-Adenosylmethionine	C15H23N6O5S+	2.32053e+06	2.5884e+06	2.82559e+06
	L-Arginine	C6H14N4O2	2.95584e+07	2.98006e+07	2.95078e+07
	3,4-Dihydroxy-L-phenylalanine	C9H11NO4	173667	198134	402062
	Pro-Leu-Thr	C15H27N3O5	58850.1	50614.1	39751.7
	His-Asn-Gly	C12H18N6O5	1.5156e+06	1.48641e+06	1.62947e+06
	L-Phenylalanyl-L-phenylalanine	C18H20N2O3	119822	78892.5	80612.5
	cyclo-(Gly-Phe)	C11H12N2O2	787723	738724	757501
	Phe-Ala	C12H16N2O3	146539	138476	139452
	Ser-Trp	C14H17N3O4	183254	226044	142318
	Asp-Pro-Met	C14H23N3O6S1	289723	350173	256362
	γ-Glu-Leu*	C11H20N2O5	630337	595047	589814
	N-methylphenylalanine	C10H13NO2	829350	824325	785998
	Homoarginine	C7H16N4O2	1.18558e+06	1.17895e+06	1.10692e+06
	N-Acetylmethionine	C7H13NO3S	61287.6	37332.2	43690.4
	Val-Val-Leu	C16H31N3O4	45760.6	50064.5	32110.8
	Lys-Trp	C17H24N4O3	47212.3	50769.1	47306.3
	Gly-Glu-Val	C12H21N3O6	4.164e+06	4.38123e+06	3.7243e+06
	Ile-Trp	C17H23N3O3	222966	164735	164354
	Ile-Phe	C15H22N2O3	91600	145465	119052
	Leu-Ala-Ile	C15H29N3O4	122111	176844	101588
	Ser-Asp-Ser	C10H17N3O8	127873	179563	203004
	Thr-Lys	C10H21N3O4	93672.5	29295.4	29555.1
	γ-Glu-Trp	C16H19N3O5	106975	75316.9	40964.4
	Ile-gly	C8H16N2O3	693528	756796	725764
	Lys-Asp*	C10H19N3O5	115140	119274	72890.8
	5-methyl 1-propyl L-glutamate	C9H17NO4	312137	274214	458649
	beta-Alanine	C3H7NO2	40551.8	40336.8	31964.7
	N-(1-Deoxy-1-fructosyl)Tyrosine	C15H21NO8	33061.4	44547.3	67104.9
	Leu-Pro	C11H20N2O3	948469	880493	845087
	Gly-Val-Ala	C10H19N3O4	53200.1	15913.5	38211
	Asn-Ile-Asp	C14H24N4O7	63015.8	77121.7	66640.6
	Gly-Val-Leu	C13H25N3O4	48268.6	43018.1	42797
	Asp-His-Asn	C14H20N6O7	318954	313060	304515
	4-Hydroxy-L-Isoleucine	C6H13NO3	366067	396257	425194
	Prolylproline	C10H16N2O3	56583.7	52700.7	66127.4
	cis-3-Hydroxy-L-proline*	C5H9NO3	4.05856e+06	3.42648e+06	3.27187e+06
	Hydroxyproline*	C5H9NO3	3.95388e+06	3.49548e+06	3.3825e+06
	Ser-Leu-Leu	C15H29N3O5	49741.1	66005.9	51305.7
	Lys-Thr	C10H21N3O4	49472.6	52914.5	54418.1
	S-Allyl-L-cysteine	C6H11NO2S	59667.9	43307.5	33516.4
	γ-Glu-Ile*	C11H20N2O5	612692	503940	562999
	Gly-Pro-Met	C12H21N3O4S1	223948	143181	163524
	Ala-His	C9H14N4O3	38596.7	41014.6	26462.7
	S-Methyl-L-Ergothioneine	C10H17N3O2S	3.18871e+06	2.61027e+06	2.4044e+06
	Asn-Thr	C8H15N3O5	469474	498324	414381
	N-(acetyl)phenylalanine	C11H13NO3	49996.5	53767.8	55974
	Phenylacetylglutamine	C13H16N2O4	91563	82241.8	90900.3
	3-Ureidopropionate	C4H8N2O3	38164.2	26781.5	39605.2
	N-(L-Arginino)succinate	C10H18N4O6	36770	36058.5	37228.7
	(2-phenylacetyl)-L-glutamicacid	C13H15NO5	172841	172327	183851
	N-Acetyl-6-hydroxy-L-tryptophan	C13H14N2O4	142051	132554	127193
	N-Acetyl-L-Glutamine	C7H12N2O4	266829	224691	275197
	N-Acetyl-L-aspartate	C6H9NO5	25712.4	26001.2	34547.3
	Phenylacetylaspartic acid	C12H13NO5	3.33689e+07	3.40016e+07	2.97138e+07
	N-carboxy-N-(2-oxo-2-phenylethyl)-L-alanine	C12H13NO5	4.405e+07	4.65767e+07	4.31902e+07
	(4-acetylphenyl)-L-alanine	C11H13NO3	181223	168588	132771
	N5-(1-((carboxymethyl)amino)-3-((2,3-dihydroxy-1-(4-methoxyphenyl)propyl)thio)-1-oxopropan-2-yl)glutamine	C20H29N3O9S	30943	37384.7	24344.4
	L-Aspartate*	C4H7NO4	8.78985e+06	1.12937e+07	1.15129e+07
	N-(Carboxymethyl)glycine*	C4H7NO4	984312	1.40802e+06	1.32888e+06
	L-threo-3-Methylaspartate	C5H9NO4	2.0353e+06	2.22263e+06	2.14044e+06
	N-Acetylornithine	C7H14N2O3	325920	247249	271528
	N-Salicyloylasparticacid	C11H11NO6	1.32133e+06	1.24088e+06	1.24116e+06
	Glutathione disulfide	C20H32N6O12S2	4.53882e+06	3.6047e+06	3.64882e+06
	Alpha-Methyl-DL-Phenylalanine	C10H13NO2	72611.1	80814.8	74987.1
	Aminomalonate	C3H5NO4	1.87032e+06	1.81012e+06	1.72246e+06
	N-Acetyl-L-glutamate	C7H11NO5	50809.6	85859.4	101310
	Tryptophan	C11H12N2O2	1.33006e+07	1.48598e+07	1.27562e+07
	N-(3,4,5-trihydroxycinnamicacid)-alanine	C12H13NO6	231030	161567	141523
	L-2-Aminoadipate 6-semialdehyde	C6H11NO3	236592	268450	237541
	Glu-Leu	C11H20N2O5	160364	187976	142680
	N-malonylleucine	C9H15NO5	28141.5	45603.3	31226.5
	N-Alpha-Acetyl-L-Asparagine	C6H10N2O4	25411.6	14273	19332
	N-(1-Deoxy-1-fructosyl)Tryptophan	C17H22N2O7	24990	21357.6	21619.9
	O-Phospho-L-serine	C3H8NO6P	97298.3	65982.5	49958.5
	3-Cyano-L-alanine	C4H6N2O2	82563.9	97612.4	107939
	N-Acetyl-Tryptophan	C13H14N2O3	81366.2	86752.6	109724
	N-(1-Deoxy-1-fructosyl)Leucine	C12H23NO7	53677.7	50471.1	45372.7
	Glu-Met	C10H18N2O5S	17185.9	17132.9	24962.1
Organic acids	1,3,5-trihydroxy-4-[(2E)-3-(4-hydroxyphenyl)prop-2-enoyl]cyclohexane-1-carboxylic acid	C16H18O7	1.26231e+06	1.22574e+06	981906
	delta-Guanidinovaleric acid	C6H13N3O2	417191	470792	330422
	1-(5-oxopyrrolidine-2-carbonyl)pyrrolidine-2-carboxylic acid	C10H14N2O4	572795	591250	539105
	2-Amino-2-methylpropanoate	C4H9NO2	1.2839e+07	1.29886e+07	1.28774e+07
	4-Aminobutanoate	C4H9NO2	620262	655087	732066
	5-Aminopentanoate	C5H11NO2	292322	294713	288279
	cis-Aconitate	C6H6O6	3.17642e+06	2.88883e+06	2.81812e+06
	6-Aminohexanoate	C6H13NO2	200284	204124	119641
	Methyl dihydrojasmonate	C13H22O3	112935	111398	107677
	6-ethyl-3-(2-methylpropyl)pyran-2-one	C11H16O2	366496	361624	310668
	Phosphatidylcholine lyso 20:3	C28H52NO7P	3.00577e+06	3.40645e+06	3.28458e+06
	4-Acetamidobutanoate	C6H11NO3	1.00844e+06	888372	1.05136e+06
	methyl (2S)-2-[[(Z)-hexadec-9-enoyl]amino]propanoate	C20H37NO3	3.50476e+06	3.5132e+06	3.30529e+06
	Phosphatidylcholine lyso 20:2	C28H54NO7P	430374	461964	446813
	Phosphatidylcholine lyso 18:1	C26H52NO7P	2.59721e+06	2.79589e+06	2.69224e+06
	Phosphatidylcholine lyso 18:2	C26H50NO7P	9.50784e+06	1.00731e+07	9.16394e+06
	Phosphatidylcholine lyso 14	C22H46NO7P	197143	190493	179425
	Phosphatidylcholine lyso 16:1	C24H48NO7P	351668	369448	375689
	Tributyl citrate	C18H32O7	590760	680917	690855
	(3,4,5,6-tetrahydroxyoxan-2-yl)methyl 4-hydroxy-2-(hydroxymethyl)benzoate	C14H18O9	68350.4	80497.6	84448.9
	O-Phospho-L-homoserine	C4H10NO6P	9.07827e+07	9.80152e+07	9.87297e+07
	Succinic anhydride	C4H4O3	658243	822661	605679
	N6-Succinyladenosine	C14H17N5O8	8.06039e+06	8.17335e+06	6.76402e+06
	2-[(1R)-1-carboxyethoxy]propanoic acid	C6H10O5	1.45899e+06	1.30013e+06	1.28812e+06
	4-Guanidinobutanoate	C5H11N3O2	9.13652e+06	9.44688e+06	9.31775e+06
	beta-Asp-Ile	C10H18N2O5	1.60713e+06	1.58469e+06	1.35475e+06
	6-Methoxy-2-naphthoic acid	C12H10O3	21082	14547.3	13550
	Oxaloacetate	C4H4O5	547822	585989	471361
	D-Erythronolactone	C4H6O4	5.74905e+07	6.55103e+07	5.31834e+07
	2-(acetyloxy)propanoic acid	C5H8O4	1.47043e+08	1.58627e+08	1.61832e+08
	2-(hydroxymethyl)-6-sulfanyloxane-3,4,5-triol	C6H12O5S	4.84774e+06	3.60538e+06	3.83047e+06
	Glyceraldehyde 3-phosphate	C3H7O6P	820085	838170	784459
	Citric acid glucoside	C12H18O12	58193.2	49195.2	58081.1
	Quinate	C7H12O6	3.13711e+07	3.82329e+07	2.51801e+07
	Itaconate	C5H6O4	156627	194734	201689
	(plusmn)11-HEDE	C20H36O3	102528	94825.2	100370
	3,4,5-trihydroxy-6-{[(3,4,5-trihydroxy-6-methyloxan-2-yl)oxy]methyl}oxan-2-yl 4-hydroxybenzoate	C19H26O12	1.08096e+06	922128	1.15873e+06
	2-Methylsuccinic acid*	C5H8O4	1.31322e+06	1.55769e+06	1.68391e+06
	Monomethyl succinate*	C5H8O4	127356	111526	133206
	Dimethylmalonic acid*	C5H8O4	136962	142432	156353
	3-Hydroxy-3-methyl-2-oxobutanoic acid*	C5H8O4	85997.4	77484.4	100206
	3-Hydroxypropanoate	C3H6O3	75668.8	57631.6	100696
	6-(1,2-dihydroxyethyl)-2-(hydroxymethyl)oxane-2,3,4,5-tetrol	C8H16O8	776571	653947	565864
	2,2-Dimethylsuccinic acid	C6H10O4	95419.4	77226.4	73614.9
	Glutarate*	C5H8O4	331754	448599	399887
	Methylmalonate*	C4H6O4	5.59635e+07	5.36572e+07	5.70938e+07
	2-Hydroxy-3-oxopropanoate*	C3H4O4	1.56999e+06	1.52574e+06	1.49866e+06
	3-Hydroxyisovalerate	C5H10O3	1.13437e+06	1.18046e+06	1.55661e+06
	6-Hydroxyhexanoic acid	C6H12O3	96395.6	61268.8	64338.5
	(2s,3r,4s,5s,6r)-6-({[(2r,3r,4r)-3,4-dihydroxy-4-(hydroxymethyl)oxolan-2-yl]oxy}methyl)-3,4,5-trihydroxyoxan-2-yl 4-hydroxybenzoate	C18H24O12	609582	671596	715246
	2-(1,3-Dihydroxy-but-2-enylidene)-6-methyl-3-oxo-heptanoic acid	C12H18O5	19034.5	22079.8	18169.8
	(R)-Mevalonate	C6H12O4	417502	489579	454391
	Lithospermic acid	C27H22O12	1.82273e+07	1.75584e+07	1.87474e+07
	cis,cis-Muconate	C6H6O4	3.47588e+06	3.36078e+06	3.03543e+06
	D-Glycerate	C3H6O4	1.44061e+07	1.3963e+07	1.4499e+07
	(S)-2-Hydroxyglutarate*	C5H8O5	1.80105e+06	1.76697e+06	1.60054e+06
	D-erythro-3-Methylmalate*	C5H8O5	1.80138e+06	1.99914e+06	1.71304e+06
	(S)-2-Methylmalate	C5H8O5	2.25385e+06	2.42994e+06	2.01466e+06
	Citrate	C6H8O7	6.88874e+07	6.98893e+07	6.6467e+07
	Malate	C4H6O5	6.40479e+07	6.46541e+07	7.0613e+07
	Methanesulfonic acid	CH4O3S	96353.4	116705	116559
	(R)-3-Hydroxybutanoate	C4H8O3	1.46192e+07	1.50384e+07	1.51554e+07
	Malonate	C3H4O4	1.35632e+07	1.29381e+07	1.27387e+07
	Phosphoenolpyruvate	C3H5O6P	1.62426e+06	2.20646e+06	2.05277e+06
	4-Hydroxy-2-oxoglutarate	C5H6O6	123615	119212	104759
	(R,R)-Tartaric acid	C4H6O6	82437.7	67606.3	65421.2
	2-Hydroxy-4-methylpentanoic acid	C6H12O3	273305	301069	270650
	3-Hydroxyglutaric acid	C5H8O5	839799	908296	807841
	4-methyl-7-{[(2s,3r,4s,5s,6r)-3,4,5-trihydroxy-6-({[(2s,3r,4s,5s)-3,4,5-trihydroxyoxan-2-yl]oxy}methyl)oxan-2-yl]oxy}-3h-2-benzofuran-1-one	C20H26O12	143220	106254	117515
	Mucic acid Dimethyl Ester	C8H14O8	311879	360444	353432
	Succinate*	C4H6O4	5.95921e+07	6.02816e+07	5.87456e+07
	2-Phosphoglycolate	C2H5O6P	415795	471074	486684
	Isocitric acid-1-O-diglucoside	C18H28O17	79224.6	131337	86149
	Mono-Methyl Glutarate*	C6H10O4	114434	128878	140064
	3-Dehydro-L-gulonate 6-phosphate	C6H11O10P	97105.3	129619	124274
	methyl 2,3,4,5-tetrahydroxypentanoate	C6H12O6	6.05118e+06	5.6549e+06	5.67492e+06
	3-Hydroxy-3-methylglutarate	C6H10O5	1.19541e+06	1.3137e+06	1.18754e+06
	Hydroxypyruvate*	C3H4O4	1.5132e+06	1.44263e+06	1.61267e+06
	(S)-2-Acetolactate	C5H8O4	109991	69262.3	78346.3
	Dihomocitric acid	C8H12O7	1.55247e+07	1.98374e+07	1.86525e+07
	2-Propylsuccinic acid	C7H12O4	102339	140551	127068
	Adipate*	C6H10O4	1.97978e+06	1.89976e+06	2.06691e+06
	2-Methylglutaric acid*	C6H10O4	2.245e+06	2.36058e+06	2.19378e+06
	3,4,5-trihydroxy-6-(hydroxymethyl)oxan-2-yl 3-hydroxy-4-methoxybenzoate	C14H18O9	1.99347e+06	2.29788e+06	2.34709e+06
	Isocitrate*	C6H8O7	2.10496e+07	2.1575e+07	2.00547e+07
	(2S,3R)-2,3-dihydroxy-5-oxohexanedioic acid*	C6H8O7	2.05355e+07	1.97512e+07	1.91681e+07
	3-Phospho-D-glycerate	C3H7O7P	5.46971e+06	6.186e+06	5.49353e+06
	2-Methylmaleate	C5H6O4	386467	377802	359865
	Methyloxaloacetate	C5H6O5	45354.6	49998.6	45896.5
	(2r,3s,4s,5r,6s)-2-(hydroxymethyl)-6-{2-methoxy-4-[(1e)-prop-1-en-1-yl]-5-{[(2s,3r,4s,5s,6r)-3,4,5-trihydroxy-6-(hydroxymethyl)oxan-2-yl]oxy}phenoxy}oxane-3,4,5-triol	C22H32O13	1.34153e+06	1.33273e+06	1.22318e+06
	5-methoxy-7-[(3,4,5-trihydroxy-6-{[(3,4,5-trihydroxyoxan-2-yl)oxy]methyl}oxan-2-yl)oxy]-1,3-dihydro-2-benzofuran-1-one	C20H26O13	3.13652e+06	3.08806e+06	3.20726e+06
	(R)-3-Hydroxy-3-methyl-2-oxopentanoate*	C6H10O4	191046	178810	200850
	(2R,3S)-3-Isopropylmalate	C7H12O5	3.06928e+06	3.53619e+06	3.20456e+06
	Citric acid-1-O-diglucoside	C18H28O17	4.79114e+06	4.38132e+06	4.51641e+06
	2-hydroxy-3-[(1s,2s,3r,4r,5s)-1,2,3,4,5-pentahydroxy-2-methylcyclopentyl]propanal	C9H16O7	660553	626567	650384
	2-(2-ethoxyethoxy)acetic acid	C6H12O4	649730	638020	709446
	Shikimate	C7H10O5	91785.7	50525.7	169055
	1-(4-hydroxy-2-methyl-6-{[3,4,5-trihydroxy-6-(hydroxymethyl)oxan-2-yl]oxy}phenyl)ethan-1-one	C15H20O8	1.91793e+06	1.92159e+06	1.96639e+06
	Dimethylglyceric Acid Glucoside	C11H20O9	2.11513e+06	1.8152e+06	2.39156e+06
	1-(3,4-dihydroxyphenyl)-2,3-dihydroxypropan-1-one	C9H10O5	25635.6	44758.4	39943.5
	Malic acid-1-O-glucopyranoside	C10H16O10	297066	340432	261301
	2-Oxoglutarate	C5H6O5	77906.8	63904.6	72844
	(R)-2-Hydroxybutane-1,2,4-tricarboxylate	C7H10O7	319421	176265	381958
	Malic acid-1-O-diglucoside	C16H26O15	76239.3	61609.7	58976.9
Phenolic acids	2-O-caffeoyl glucoside	C15H18O9	190275	146000	219246
	Cimicifugic acid E-glucose	C27H30O15	4.30386e+06	4.83189e+06	5.1458e+06
	3,5,6-trihydroxycyclohex-3-en-1-yl 3-(3,4-dihydroxyphenyl)prop-2-enoate	C15H16O7	203269	154813	220178
	2,3-dihydroxycinnamic acid	C9H8O4	344530	386302	349942
	Cimicifugic acid A-Diglucose	C33H40O21	2.76696e+06	3.17405e+06	2.43209e+06
	Arenariumoside III	C27H32O15	378758	373705	233407
	Crenatoside	C29H34O15	48286.5	40785.2	39952.2
	2,3,4-Trihydroxybutyl 6-O-(E)-caffeoyl-β-D-glucopyranoside	C19H26O12	330855	327384	329398
	4-O-caffeoyl-5-O-(3-hydroxy,3-methyl)glutaroylquinic acid	C22H26O13	1.42524e+06	1.10728e+06	1.21498e+06
	4-Methoxycinnamic acid	C10H10O3	134309	127967	126252
	Anthranilate	C7H7NO2	34684.6	24753	52909.1
	2-Benzylhex-4-enoic acid	C13H16O2	344898	221581	382889
	Methyl-6-Paradol	C18H28O3	33547.3	31818.7	38471.4
	[6]-Shogaol	C17H24O3	303943	254836	275158
	[4]-Shogaol dimethyl	C17H24O3	263542	269234	245170
	Bis(2-ethyl-hexyl)-phthalate	C24H38O4	574392	636684	670451
	2,5-O-Di-CinnamylSorbitol	C24H30O6	719082	663296	838313
	Methyl [6]-Gingerdiol 5-acetate	C20H32O5	308405	297903	256726
	[4]-Shogaol	C15H20O3	81882.1	70760.2	64290.7
	Moracin Y	C15H10O5	562634	573905	590775
	Diisobutyl phthalate*	C16H22O4	1.94902e+08	1.7957e+08	1.92686e+08
	3,4'-Dihydroxypropiophenone glucoside	C15H20O8	71218.6	69971.5	92058.4
	4-Acetoxy-3-Methoxybenzoic Acid glucoside	C16H20O10	48599.4	62174.6	37686
	[8]-Gingerdione	C19H28O4	34946.7	39534.3	52397.9
	Dimethyl phthalate	C10H10O4	458855	541975	488637
	p-Coumaric acid methyl ester	C10H10O3	377316	310054	334070
	Asarylaldehyde; 2,4,5-Trimethoxybenzaldehyde	C10H12O4	13043.3	19869.5	11247.7
	Methyl [6]-Gingerdiol 3-acetate	C20H32O5	139905	148076	192015
	[6]-Paradol methyl	C18H28O3	36598.2	30135.6	27212.7
	Mono(2-ethyl-5-hydroxyhexyl) phthalate	C16H22O5	25001	27764.9	29798.7
	salvianolic acid U	C27H22O12	508768	586736	722335
	2-(4-{3-[1-carboxy-2-(2,4-dihydroxyphenyl)ethoxy]-3-oxoprop-1-en-1-yl}-2-hydroxyphenoxy)-3-(3,4-dihydroxyphenyl)prop-2-enoic acid	C27H22O12	767943	640013	835744
	7-Phenylhept-4-enoic acid	C13H16O2	110245	81571.8	130842
	2,3-Di-O-galloyl-β-D-glucose	C20H20O14	253239	214876	94024.8
	1-O-Galloyl-beta-D-glucose	C13H16O10	41169.9	29230.3	51656.1
	Butyl isobutyl phthalate*	C16H22O4	2.20983e+08	2.20755e+08	2.17193e+08
	[(2r,3s,4s,5r,6r)-3,4,5,6-tetrahydroxyoxan-2-yl]methyl 4-hydroxybenzoate	C13H16O8	53016.4	39899.1	50751.4
	4-Coumarate	C9H8O3	633437	547474	541712
	3-O-(p-coumaroyl) 3-Hydroxy-3-methylglutaric acid	C15H16O7	3.88942e+06	3.64011e+06	3.18076e+06
	Methyl acetoxy-[6]-gingerol	C20H30O5	96802.4	143384	118188
	1-O-Caffeoylglycerol	C12H14O6	191079	175160	195674
	3-Methoxyanthranilate	C8H9NO3	308038	255074	240402
	Evofolin B glucoside	C23H28O11	39939.6	46491.6	63810.4
	3-[3,4-dihydroxy-5-(2-hydroxyethyl)-2-(hydroxymethyl)phenyl]-2-[3-(3,4-dihydroxyphenyl)prop-2-enoyloxy]propanoic acid	C21H22O10	1.66111e+06	1.52604e+06	767730
	3-(P-Hydroxyphenyl)Pyruvate:4-Hydroxyphenylpyruvate:3-(4-Hydroxyphenyl)Pyruvic Acid:(P-Hydroxyphenyl)Pyruvic Acid:Testacid:4-Hydroxy Alpha-Oxobenzenepropanoic Acid:P-Hydroxyphenylpyruvate:3-(4-Hydroxyphenyl)-2-Oxopropanoic Acid:3-(4-Hydroxy-Phenyl)Pyruvic Acid:(4-Hydroxyphenyl)Pyruvic Acid:3-(4-Hydroxyphenyl)Pyruvate:3-(P-Hydroxyphenyl)-2-Oxopropanoic Acid:4-Hydroxyphenylpyruvic Acid:P-Hydroxyphe…	C9H8O4	51181.5	130586	148177
	CHEBI:76094	C15H18O8	166851	236226	248001
	Homophthalicacid	C9H8O4	508846	391787	497788
	1-O-(p-coumaroyl) 3-Hydroxy-3-methylglutaric acid	C15H16O7	3.94032e+06	5.3113e+06	3.58365e+06
	4-O-Feruloyl Aminogalactitol	C16H23NO9	1.20688e+07	1.38041e+07	1.3296e+07
	O-Methyl anthranilate	C8H9NO2	39781.4	41325.2	36910.1
	Arenarioside	C34H44O19	94081.5	98236.7	29131.8
	[10]-Paradol	C21H34O3	9954.41	11314.5	13472.8
	[6]-Gingerdione	C17H24O4	35734.8	15472.2	27042.5
	6-O-Feruloyl-glucose	C16H20O9	193439	174213	155068
	6-Pentadecylsalicylic acid	C22H36O3	510424	577645	625249
	Tachioside	C13H18O8	25570.1	21608.6	35589.6
	1-O-Vanilloyl-beta-D-glucose	C14H18O9	439762	427506	503282
	Caffeate	C9H8O4	92983.1	85291.7	112282
	Monodictyphenone	C15H12O6	116178	145407	152695
	Protocatechuic Acid Methyl Ester	C8H8O4	1.60294e+06	1.64669e+06	1.64898e+06
	1-O-Caffeoyl-β-D-glucose*	C15H18O9	923710	1.0161e+06	965759
	(Z)-3-[4-[(2S,3R,4S,5S,6R)-3-[(2S,3R,4S)-3,4-dihydroxy-4-(hydroxymethyl)oxolan-2-yl]oxy-4,5-dihydroxy-6-(hydroxymethyl)oxan-2-yl]oxyphenyl]prop-2-enoic acid*	C20H26O12	120932	109753	106451
	Melilotoside	C15H18O8	4.18146e+06	3.878e+06	4.00723e+06
	p-Coumaroyl-D-glucose	C15H18O8	1.1237e+07	1.29677e+07	1.09897e+07
	cis-p-Coumaric acid 4-[apiosyl-(1->2)-glucoside]*	C20H26O12	107393	115333	99658.3
	Neochlorogenic acid*	C16H18O9	151306	42841.9	45085.2
	Gentisic acid 2-O-(6''-O-p-coumaroyl)Glucoside	C22H22O11	227632	458673	408008
	Verbascoside	C29H36O15	122836	121657	123488
	Plantamajoside	C29H36O16	46925.4	39381.1	57537.4
	Isolugrandoside	C29H36O16	6.49355e+07	7.38914e+07	6.56055e+07
	Protocatechuic acid 1-O-(Glucosylvanilloyl)	C21H22O12	267973	315687	291282
	Isorinic acid	C18H16O7	624710	617326	558589
	clinopodic acid A	C18H16O7	152143	150356	140735
	Piperonylic acid	C8H6O4	920506	825948	655750
	galloyl xylosyl glucoside*	C18H24O14	73916.2	54601.8	45917.8
	1-O-p-Coumaroyl-3-O-galloyl-4,6-(S)-HHDP-β-D-glucose	C36H28O20	240618	207713	125143
	2-β-D-Glucopyranosyloxy-4-methoxy-cis-cinnamic acid	C16H20O9	2.81667e+06	2.28848e+06	2.12489e+06
	Dihydrocoumaroyl Hexoside*	C15H20O8	1.89749e+06	1.52176e+06	1.73667e+06
	Trans-Ferulic Acid 4-O-[Apiosyl-(1→6)-Glucosyl] Ester	C21H28O13	3.10846e+06	2.85836e+06	2.83792e+06
	Trans-Ferulic Acid 1'-O-[Apiosyl-(1→6)-Glucosyl] Ester	C21H28O13	2.83313e+06	2.96725e+06	3.10609e+06
	5-Glucosyloxy-2-Hydroxybenzoic acid methyl ester	C14H18O9	590159	478422	516529
	2-β-D-Glucopyranosyloxy-5-hydroxy-phenylacetic acid	C14H18O9	1.31954e+06	1.21899e+06	1.34993e+06
	Homogentisate*	C8H8O4	308061	322595	355898
	3,4-Dihydroxyphenylacetate*	C8H8O4	382337	414788	456632
	2-O-(1'-O-glucosyl-p-Coumaroyl)hydroxycitric Acid	C21H24O15	38444.1	40120.8	33609
	Homovanillic acid sulfate	C9H10O7S	61496.4	35843.2	59871.3
	Rosmarinate	C18H16O8	319129	382921	402908
	Dihydroferulic Acid	C10H12O4	230812	300236	313479
	Formylanthranilate	C8H7NO3	89065.8	95771.1	97627.3
	Salicin 6'-Acetate	C15H20O8	70644.3	53785	70564.8
	trans-3-Hydroxycinnamate*	C9H8O3	472821	433091	468479
	trans-2-Hydroxycinnamate*	C9H8O3	892443	732012	801346
	Propyl 4-hydroxybenzoate	C10H12O3	19656.7	21630.8	14742.6
	Salvianolic acid L*	C36H30O16	1.02666e+07	1.13847e+07	1.1949e+07
	1-O-Salicyloyl-β-D-glucose*	C13H16O8	214295	217001	244604
	(2r)-3-(3,4-dihydroxyphenyl)-2-{[3-(4-hydroxy-3-methoxyphenyl)prop-2-enoyl]oxy}propanoic acid	C19H18O8	203285	210076	205218
	picrorhizin	C20H28O14	16362.4	63357	67530.2
	Rhamnosyl-gentisic acid-5-O-β-D-glucoside	C19H26O13	4.67311e+06	4.72388e+06	5.84447e+06
	Protocatechuic acid 4-O-Acetylglucoside	C15H18O10	290526	258924	227925
	Methyl 3-O-Beta-Glucopyranosyl-Gallate	C14H18O10	82852	85440	76207.2
	Cistanoside F	C21H28O13	313420	376335	292258
	1-O-p-Coumaroyl Octose	C17H22O10	1.11181e+06	1.14204e+06	1.24847e+06
	3-[(1-Carboxyvinyl)oxy]benzoate	C10H8O5	338946	384243	307089
	2,5-Dihydroxybenzoate*	C7H6O4	706964	703621	805167
	3,4-Dihydroxybenzoate*	C7H6O4	1.22783e+06	1.4355e+06	1.38377e+06
	2,3-Dihydroxybenzoate*	C7H6O4	1.42048e+06	1.6028e+06	1.51749e+06
	Salvianolic acid A	C26H22O10	1.20386e+06	1.20927e+06	1.24237e+06
	Salicylic acid-2-O-glucoside	C13H16O8	803029	745150	816296
	Methylprotocatechuate 3-(6''-acetylglucoside)	C16H20O10	1.07078e+06	940607	883631
	Vanillic acid glucoside	C14H18O9	2.17748e+06	2.19453e+06	2.2318e+06
	3-hydroxy-4-{[(2S,3R,4S,5S,6R)-3,4,5-trihydroxy-6-(hydroxymethyl)oxan-2-yl]oxy}benzoic acid*	C13H16O9	5.65085e+06	5.88052e+06	5.88378e+06
	3-(3,5-dihydroxyphenyl)propanoic acid glucoside*	C15H20O9	261660	306354	256355
	Ferulic acid methyl ester	C11H12O4	13557.1	12153.7	15161.6
	6-O-Galloyl-β-D-glucose*	C13H16O10	2.0954e+06	1.82016e+06	2.02597e+06
	Monomethyl Lithospermate	C28H24O12	52178.3	48907	53037.3
	Chicoric acid	C22H18O12	202755	200419	212250
	Isoferulic Acid*	C10H10O4	19995.7	29012.3	41137.3
	Ferulate*	C10H10O4	21309.7	35317.8	30916
	1-O-Gentisoyl-β-D-glucoside*	C13H16O9	9.37428e+06	9.79263e+06	8.79171e+06
	trans-Cinnamate	C9H8O2	299647	299650	305135
	4-(beta-D-glucosyloxy)benzoic acid	C13H16O8	218863	265751	245069
	Glucosyloxybenzoic acid*	C13H16O8	179154	235870	231068
	3-O-caffeoyl-4-O-sinapoylquinic acid	C27H28O13	417908	396870	375691
	Phenylpyruvate	C9H8O3	46125.9	20278.8	26017.9
	4-Dihydroxyphenethoxy-8-O-[6-O-(4-O-glucosyl)feruloyl]glucoside	C30H38O15	3.83085e+07	4.1172e+07	4.65613e+07
	Sinapoyl aldehyde	C11H12O4	60420.5	30950.3	21436.6
	Lavandulifolioside	C34H44O19	30649.9	35261.6	22806
	1-O-p-coumaroyl Dihydroxyvaleric acid	C14H16O6	3.28416e+06	3.34744e+06	3.05673e+06
	5-O-Galloyl-D-hamamelose*	C13H16O10	2.8179e+06	2.31952e+06	2.51754e+06
	mudanoside B*	C18H24O14	44237.3	49428.2	69303.5
	Protocatechuic acid 1-O-Rutinoside	C19H26O13	929016	1.01142e+06	922395
	4-Hydroxybenzoate	C7H6O3	268009	344631	666753
	4-O-(6'-O-Glucosylcaffeoylglucosyl)-4-hydroxybenzyl alcohol	C28H34O15	1.20708e+06	1.23315e+06	1.16742e+06
	Salviaflaside*	C24H26O13	994897	1.1195e+06	976890
	Vanillic acid methyl ester	C9H10O4	109533	96421.6	100625
	1-O-p-Coumaroyl-2-O-galloyl-4,6-(S)-HHDP-β-D-glucose	C36H28O20	161102	157903	153009
	2-Hydroxy-3-(4-Hydroxyphenyl)Propanoic Acid*	C9H10O4	4.30106e+06	3.98255e+06	4.3401e+06
	3-(4-Hydroxyphenyl)lactate*	C9H10O4	4.3555e+06	4.13882e+06	4.31567e+06
	Methyl 2,4-dihydroxyphenylacetate*	C9H10O4	4.5132e+06	4.39232e+06	4.43217e+06
	Salicin 6'-Sulfate	C13H18O10S	183507	201705	240895
	Rosmarinyl glucoside*	C24H26O13	907042	1.06135e+06	977698
	2,5-Dihydroxybenzoic acid-5-O-glucoside	C13H16O9	778525	783598	602516
	davidioside C	C15H16O9	1.77835e+06	1.62787e+06	1.71212e+06
	3-[(3R,4S,5S,6R)-3,4,5-trihydroxy-6-(hydroxymethyl)oxan-2-yl]oxybenzoic acid	C13H16O8	432762	506849	412461
	6-O-Caffeoyl-D-glucose*	C15H18O9	826659	927781	749452
	3-(2-Glucosyloxy-4-methoxyphenyl)propanoic acid	C16H22O9	3.83753e+06	2.69793e+06	3.20643e+06
	clinopodic acid B	C19H18O8	161755	149030	168909
	Salvianolic acid G	C20H18O10	137167	128169	101534
	DL-3-Phenyllactic acid	C9H10O3	332568	296736	304826
	Phenyllactate	C9H10O3	447284	414155	419992
	2-Caffeoyl-L-tartaric acid (Caftaric acid)	C13H12O9	59004.5	69339.9	82032.2
	3'-Gallic acyl sucrose	C19H26O14	77749.9	83681.8	78216.4
	Ferulic acid-4-O-glucoside	C16H20O9	2.05078e+06	1.95058e+06	1.96981e+06
	5-O-Caffeoylshikimic acid	C16H16O8	33232.3	34933.9	23520.6
	Apiosylglucosyl 4-hydroxybenzoate	C18H24O12	601206	672817	655306
	1-O-Feruloyl-beta-D-glucose*	C16H20O9	4.75487e+06	5.28186e+06	4.47304e+06
	Ferulic β-glucoside*	C16H20O9	4.858e+06	5.10795e+06	4.24154e+06
	3-Methoxybenzoic acid	C8H8O3	117841	100309	96572.7
	Salvianolic acid B*	C36H30O16	1.06161e+07	1.1963e+07	1.1936e+07
	2,3-O-(S)-hexahydroxydiphenoyl-D-glucose	C20H18O14	457554	389637	427701
	Salvianolic acid N	C26H22O10	4.1067e+06	4.21985e+06	3.85564e+06
	Lithospermic acid B*	C36H30O16	1.13399e+07	1.13706e+07	1.18074e+07
	Grevilloside F	C15H18O9	1.19857e+06	1.3031e+06	1.12617e+06
	Isosalicin	C13H18O7	33408.6	47160.2	60267.1
	2-Hydroxy-5-methylbenzoyl-1-O-glucose	C14H18O8	112667	117115	132387
	2,3,4-Trihydroxybenzoic acid	C7H6O5	304332	369923	321277
	Gallate	C7H6O5	351841	137363	296731
	Trans-Caffeic Acid 4-O-[Apiosyl-(1→6)-Glucosyl] Ester	C20H26O13	3.55447e+06	4.62119e+06	3.61435e+06
	Dihydrocaffeoylglucose*	C15H20O9	263074	273549	308880
	Phthalate	C8H6O4	108377	83000.7	100918
	3-[4-(Beta-D-Glucopyranosyloxy)Phenyl]Propionic Acid*	C15H20O8	2.10508e+06	2.02789e+06	2.09097e+06
	Terephthalate	C8H6O4	2.21434e+06	2.68235e+06	4.2139e+06
	Chlorogenate*	C16H18O9	141229	59976.5	65781.7
	Mandelic acid-β-glucoside	C14H18O8	44931.9	46620.4	48869
	3,3'-Di-p-coumaroyl sucrose	C30H34O15	169909	163965	172369
	2-O-Caffeoylmalic acid	C13H12O8	39776.2	43049.7	48432.5
	4-Hydroxyphthalate	C8H6O5	186767	176774	227954
	Tropate	C9H10O3	344372	327708	333759
	Methyl 4-(beta-d-glucopyranosyloxy)-3-hydroxy-5-methoxybenzoate	C15H20O10	136621	151432	164322
	6'-O-Feruloyl-D-sucrose	C22H30O14	126666	108007	152672
	(R)-3-(3,4-Dihydroxyphenyl)lactate	C9H10O5	74975.8	136035	57400.4
	1´-O-Benzoylsucrose	C19H26O12	23072.9	21724.9	36738.1
	3,6-Di-O-caffeoyl glucose	C24H24O12	21285.3	11240.2	19027.2
	1-O-Caffeoyl Galactonic Acid	C15H18O10	15458.4	40113.1	11951
	3-O-(3-Methoxy-4-hydroxybenzoyl)-4-O-caffeoylquinic acid	C24H24O12	87907.2	92166	81481.8
	Eucomic acid	C11H12O6	44884.9	51682.8	37344.3
	Specnuezhenide	C31H42O17	36677.4	45318.8	55824
	3-(3,4-dihydroxyphenyl)propanoic acid glucoside*	C15H20O9	327171	313448	352290
	Glucosyringic acid	C15H20O10	158523	182755	153738
	2-O-Galloyl-D-glucose	C13H16O10	204411	220193	158772
Lipids	2-Aminododecane-1,4-diol	C12H27NO2	539313	424423	492769
	linoleoyl ethanolamine	C20H37NO2	292541	320425	315677
	2-Linoleoylglycerol-1,3-di-O-glucoside*	C33H58O14	48042.3	58051.2	48207.3
	(9Z,11E,13E,15Z)-4-Oxo-9,11,13,15-Octadecatetraenoic Acid	C18H26O3	128846	137082	150357
	sn-Glycero-3-phosphocholine	C8H20NO6P	441030	442974	395447
	1-α-Linolenoyl-glycerol*	C21H36O4	430263	478378	468182
	Glycerol 9,11,13-octadecatrienoyl ester*	C21H36O4	415718	504160	490933
	2-Aminotetradecane-1,5,13-triol	C14H31NO3	300045	322334	308610
	LysoPC 19:2	C27H52NO7P	198458	230253	222682
	Methyl linolenate	C19H32O2	588339	626855	586888
	LysoPC 16:1*	C24H48NO7P	499634	592265	460870
	LysoPE 18:2(2n isomer)*	C23H44NO7P	835105	862737	752880
	LysoPC 18:2(2n isomer)	C26H50NO7P	1.9383e+07	1.77814e+07	1.79877e+07
	6-Hydroxy-3,9-Undecadienoic acid Methyl Ester	C12H20O3	1.58758e+07	1.512e+07	1.17264e+07
	1-α-Linolenoyl-glycerol-3-O-glucoside*	C27H46O9	155926	157578	210232
	LysoPC 20:4	C28H50NO7P	3.94139e+06	3.512e+06	3.67614e+06
	(5E,8E,10E)-12-hydroxyheptadeca-5,8,10-trienoic acid	C17H28O3	69724	58542.4	91535
	MG(18:3(9Z,12Z,15Z)/0:0/0:0)	C21H36O4	5.74747e+06	5.72597e+06	5.72641e+06
	LysoPC 19:1	C27H54NO7P	49061.6	53555	59806.1
	2-α-Linolenoyl-glycerol-1,3-di-O-glucoside	C33H56O14	197369	211469	199266
	LysoPC 18:0(2n isomer)	C26H54NO7P	287410	274248	285096
	linolenoyl ethanolamine	C20H35NO2	32949.3	38634.7	37996.3
	14,15-Dehydrocrepenynic acid	C18H28O2	224137	150843	122820
	LysoPE 20:3*	C25H46NO7P	520734	555783	504724
	5,6-DHET	C20H34O4	31978.1	25263.3	43964.9
	LysoPE 16:0(2n isomer)	C21H44NO7P	1.31887e+06	1.33022e+06	1.29105e+06
	1-Oleoyl-Sn-Glycerol	C21H40O4	1.81e+06	1.99883e+06	1.8508e+06
	(9R,13R)-10,11-dihydro-12-oxo-15-phytoenoic acid	C18H30O3	3.00825e+06	2.86125e+06	2.90944e+06
	9-Oxo-10,12-Octadecadienoic Acid	C18H30O3	2.88856e+06	2.85502e+06	2.79949e+06
	2-Palmitoylglycerol*	C19H38O4	120301	111995	110643
	Punicic acid	C18H30O2	4.75448e+06	5.06896e+06	5.24608e+06
	Octadeca-9,12,15-trienoic acid	C18H30O2	5.66069e+06	7.05394e+06	6.46869e+06
	Monolinolenin*	C21H36O4	242642	261185	235179
	1-Monolinolenoyl-Rac-Glycerol*	C21H36O4	254070	290489	270885
	1-g-Linoleoyl-glycerol*	C21H38O4	850473	1.04028e+06	1.00046e+06
	Glycidyl oleate	C21H38O3	36129.2	54770.7	41567.8
	2-g-Linoleoyl-glycerol*	C21H38O4	868123	1.10448e+06	1.09167e+06
	LysoPE 18:1*	C23H46NO7P	447005	449997	421478
	LysoPC 17:0(2n isomer)*	C25H52NO7P	40164.1	42114.7	59491.1
	LysoPC 15:0(2n isomer)*	C23H48NO7P	54191.1	47763.1	37774.2
	9-Oxo-12Z-Octadecenoic acid*	C18H32O3	317862	307617	278298
	(9Z,11Z)-13-hydroxyhexadeca-9,11-dienoic acid	C16H28O3	171727	165453	167201
	LysoPC 20:2(2n isomer)	C28H54NO7P	384201	357942	349479
	Oleamide	C18H35NO	11193.2	15432.4	12909.1
	LysoPC 18:0	C26H54NO7P	1.81623e+06	1.81364e+06	1.93835e+06
	2-α-Linolenoyl-glycerol*	C21H36O4	201987	250962	245008
	Monopalmitin*	C19H38O4	112915	116779	117676
	LysoPC 20:0	C28H58NO7P	14446.6	19023.2	18641.4
	1-Monomyristin	C17H34O4	1.00217e+06	1.15692e+06	1.17719e+06
	Linoleamide	C18H33NO	18266.1	29493.3	18688.1
	LysoPE 17:1*	C22H44NO7P	19715.3	23785.2	20337.9
	LysoPE 14:0	C19H40NO7P	17298.5	18483.4	13213.7
	10-hydroxyoctadec-2-enoic acid	C18H34O3	4.28592e+06	4.19654e+06	4.05693e+06
	LysoPC 18:3(2n isomer)	C26H48NO7P	2.6904e+06	2.6139e+06	2.53289e+06
	LysoPC 14:0	C22H46NO7P	163098	161013	187221
	LysoPC 20:5	C28H48NO7P	193803	160141	152537
	LysoPE 16:1*	C21H42NO7P	115448	79424.3	95633.4
	LysoPE 18:3	C23H42NO7P	78568.2	111110	89044.7
	(Z)-hexadec-11-enoic acid	C16H30O2	4.21961e+06	4.35819e+06	4.15342e+06
	LysoPE 17:1(2n isomer)*	C22H44NO7P	59501.8	44543.8	36249
	12-Oxo phytodienoic acid	C18H28O3	78577.6	105436	80928.9
	LysoPC 15:0*	C23H48NO7P	48884.7	44152.2	35447.8
	LysoPC 16:1(2n isomer)*	C24H48NO7P	532887	422033	501645
	2-g-linolenoyl-glycerol	C21H36O4	3.65589e+06	3.76029e+06	3.66546e+06
	2-α-Linolenoyl-glycerol-1-O-glucoside*	C27H46O9	202290	201840	208513
	14-Amino-15-hydroxy-11-methylpentadecanoic acid	C16H33NO3	23634.3	25689.5	21164.8
	LysoPE 20:2	C25H48NO7P	142796	130685	126872
	1-α-Linolenoyl-glycerol-2,3-di-O-glucoside	C33H56O14	136542	122103	108270
	LysoPE 20:2(2n isomer)	C25H48NO7P	296339	298177	325776
	LysoPC 12:0	C20H42NO7P	16333.4	14856.1	19280.9
	1-Linoleoylglycerol*	C21H38O4	265279	226658	270149
	Stearidonic acid	C18H28O2	1.09568e+06	1.05696e+06	1.04903e+06
	2-oxononadecanoic acid	C19H36O3	2.82216e+06	2.65999e+06	2.34849e+06
	LysoPC 15:1	C23H46NO7P	52812.9	52486.5	38932.2
	LysoPC 18:2	C26H50NO7P	9.56387e+06	1.02794e+07	1.02138e+07
	1-Linoleoylglycerol-3-O-glucoside*	C27H48O9	21515.7	19020.7	26427.9
	LysoPC 16:2(2n isomer)*	C24H46NO7P	45961.2	48276.8	40207.3
	Lauramide	C12H25NO	53683.3	81417.8	65528.3
	Dibutyl adipate	C14H26O4	655667	870005	765790
	LysoPE 20:3(2n isomer)*	C25H46NO7P	1.18573e+06	909999	951068
	LysoPE 20:4(2n isomer)*	C25H44NO7P	511509	430151	495415
	LysoPE 20:4*	C25H44NO7P	389477	312426	378632
	13,16-Docosadienamide	C22H41NO	126206	129202	143309
	2-Linoleoylglycerol-1-O-glucoside*	C27H48O9	40004.4	40049.4	36589.1
	Phosphatidylcholine lyso 18:3	C26H48NO7P	2.25614e+06	2.27057e+06	2.26782e+06
	LysoPC 20:3	C28H52NO7P	3.1013e+06	3.56784e+06	3.16492e+06
	LysoPE 16:0	C21H44NO7P	1.2938e+06	1.31179e+06	1.29867e+06
	LPC(18:1/0:0)	C26H53NO7P+	2.54438e+06	2.68567e+06	2.58599e+06
	LysoPC 18:3	C26H48NO7P	2.20074e+06	2.39679e+06	2.15434e+06
	LysoPE 16:1(2n isomer)*	C21H42NO7P	101239	80022.8	94828.7
	1-(9Z-octadecenoyl)-sn-glycero-3-phosphocholine	C26H52NO7P	59642.6	49599.6	42819.2
	LysoPC 17:2	C25H48NO7P	32231.7	37575.3	29800.9
	LysoPE 18:2	C23H44NO7P	694401	670069	643884
	LysoPC 16:0	C24H50NO7P	1.89865e+07	1.98861e+07	2.03966e+07
	LysoPE 15:0(2n isomer)	C20H42NO7P	53701.9	51904.5	38556.8
	Octadeca-11E,13E,15Z-trienoic acid	C18H30O2	1.92747e+08	1.97783e+08	1.84851e+08
	LysoPC 20:1	C28H56NO7P	276834	253574	271982
	LysoPC 20:0(2n isomer)	C28H58NO7P	16719.2	15631.2	19551.1
	1-Palmitoleoyl-Glycerol*	C19H36O4	72614	69341.9	65013
	15(R)-Hydroxylinoleic Acid*	C18H32O3	311742	264686	286920
	Glycidyl Linoleate	C21H36O3	37524.8	30711.2	33887
	2-Linoleoylglycerol*	C21H38O4	248049	240236	254404
	9,12-Octadecadien-6-Ynoic Acid	C18H28O2	75808.6	82345.3	88785
	Methyl 9-hydroxyoctadeca-10,12,15-trienoate	C19H32O3	322041	347256	296700
	LysoPC 19:2(2n isomer)	C27H52NO7P	242516	247390	258837
	MG(16:2)	C19H34O4	55853.6	57457.6	93054.5
	1-Linoleoylglycerol-2,3-di-O-glucoside*	C33H58O14	23519.7	24674	21728.6
	LysoPC 16:2*	C24H46NO7P	44341.1	64660.8	66702.3
	4-Oxo-9Z,11Z,13E,15E-Octadecatetraenoic Acid	C18H26O3	131103	121475	133309
	MG(16:3)	C19H32O4	2.0477e+06	1.90804e+06	2.12155e+06
	LysoPC 20:2	C28H54NO7P	444461	449128	423701
	10,14,16-Octadecatrien-12-Ynoic Acid	C18H26O2	23464.9	19186.5	28323.5
	LysoPC 17:0*	C25H52NO7P	220392	237940	222177
	Phosphatidylethanolamine lyso 18:2*	C23H44NO7P	689615	733871	662326
	LysoPC 18:1(2n isomer)	C26H52NO7P	2.47887e+06	2.58421e+06	2.5419e+06
	LysoPC 18:4	C26H46NO7P	62979.8	47098.4	58343.1
	LysoPC 18:1	C26H52NO7P	3.97559e+06	4.1408e+06	3.70478e+06
	LysoPE 18:1(2n isomer)*	C23H46NO7P	259313	247696	218203
	[(2S)-2,3-dihydroxypropyl] (10E,12E)-9-oxooctadeca-10,12-dienoate	C21H36O5	101028	104577	290868
	LysoPC 16:0(2n isomer)	C24H50NO7P	3.03864e+06	3.20831e+06	3.07959e+06
	2-Aminotetradecane-1,11,13-triol	C14H31NO3	146434	104330	140700
	2-Aminotetradecane-1,4-diol	C14H31NO2	251777	232838	233820
	LysoPC 17:1	C25H50NO7P	62438.4	99093.4	81601.7
	2-Aminohexadecane-1,5,15-triol	C16H35NO3	508544	507200	508284
	Methyl 12-phenyldodecanoate	C19H30O2	52660.9	50232.4	47179
	LysoPE 15:1(2n isomer)*	C20H40NO7P	16090.2	13838.8	14040.2
	1-Octadecanoyl-sn-glycero-3-phosphoethanolamine	C23H48NO7P	15139.8	17799.6	16129.3
	2-Palmitoleoyl-Glycerol*	C19H36O4	13536.4	15539	17802.7
	2-Aminohexadecane-1,16,16-triol	C16H35NO3	112787	77545.2	92514.4
	2-aminodocoSane-1,6,19,20,21-pentaol	C22H47NO5	385284	436950	443926
	Hexadecylsphingosine	C16H35NO2	3.55366e+06	3.98449e+06	3.97571e+06
	LysoPE 15:1*	C20H40NO7P	14389.5	15819	17836.6
	2-AminoicoSane-1,5,7,19-tetraol	C20H43NO4	1.86122e+06	1.96781e+06	1.89239e+06
	2-Aminohexadecane-1,4-diol	C16H35NO2	3.9713e+06	4.43747e+06	4.47109e+06
	C16 phytosphingosine	C16H35NO3	109252	99372.6	92693.4
	2-Aminohexadecane-1,15-diol	C16H35NO2	3.95891e+06	4.18611e+06	4.42868e+06
	2-aminooctadec-12-ene-1,3,4-triol	C18H37NO3	947989	884714	1.10599e+06
	Phytosphingosine	C18H39NO3	502258	531916	454458
	9-Hydroxy-12-oxo-10(E),15(Z)-octadecadienoic acid	C18H30O4	49741	44164.6	40596.7
	Pimelate	C7H12O4	91490.1	75868.2	74664.4
	Beta-Hydroxypalmitic Acid*	C16H32O3	1.30631e+06	1.32293e+06	1.60798e+06
	10-Hydroxystearic Acid	C18H36O3	48819.7	51771.9	52382.4
	Undecanedioic acid	C11H20O4	51643.7	62211.5	67091
	13-methylmyristic acid	C15H30O2	818508	951806	842587
	3-Hydroxyoctadecanoic Acid	C18H36O3	1.78966e+06	1.83135e+06	1.86408e+06
	1-(((2-(dimethylamino)ethoxy)(hydroxy)phosphoryl)oxy)-3-hydroxypropan-2-yl (9Z,12Z)-octadeca-9,12-dienoate*	C25H48NO7P	106271	126451	110632
	Hexadecanal	C16H32O	8.44431e+07	8.39925e+07	8.19041e+07
	[(2R)-2-hydroxy-3-phosphonooxypropyl](Z)-hexadec-9-enoate	C19H37O7P	165287	147522	124820
	9,12,13-TriHOME	C18H34O5	261552	247448	240908
	Dodecanoic acid	C12H24O2	556571	582053	552276
	2-Palmitoyl-Sn-Glycerol 3-O-Diglucoside	C31H58O14	1.55397e+06	1.37606e+06	1.47344e+06
	DGMG 18:2(2n isomer)	C33H58O14	1.33053e+06	1.50013e+06	1.45082e+06
	11-HpODE	C18H32O4	50693.6	43716.6	44468.1
	2-(2,3-dihydroxypropoxy)-3-(((2-(dimethylamino)ethoxy)(hydroxy)phosphoryl)oxy)propyl (8E,11Z,14Z)-octadeca-8,11,14-trienoate	C28H52NO9P	225163	179082	218351
	Hexadecanoic acid	C16H32O2	42455.8	40434.3	40413.4
	13(S)-HOT	C18H30O3	51657.6	36887.9	42674.1
	3-O-p-Coumaroyl 2,3-dihydroxypropyl-2-Hydroxyhexadecanoate	C28H44O7	73435.1	57153.1	68122.3
	9,10-dihydroxy-8-oxooctadec-12-enoic acid	C18H32O5	30143.5	31840.9	29213.3
	2-Keto palmitic acid	C16H30O3	25500.5	26697.6	35415.9
	9(10)-EpOME	C18H32O3	130732	119916	130609
	DGMG 18:2	C33H58O14	149255	149373	147846
	(9E)-Octadecenoic acid*	C18H34O2	1.56694e+07	1.49833e+07	2.21334e+07
	2-(2,3-dihydroxypropoxy)-3-(((2-(dimethylamino)ethoxy)(hydroxy)phosphoryl)oxy)propyl (11Z,14Z)-octadeca-11,14-dienoate	C28H54NO9P	1.36884e+06	1.34394e+06	1.2529e+06
	1-(2,3-dihydroxypropoxy)-3-(((2-(dimethylamino)ethoxy)(hydroxy)phosphoryl)oxy)propan-2-yl (11Z,14Z)-octadeca-11,14-dienoate	C28H54NO9P	1.24505e+06	1.30286e+06	1.23386e+06
	9(S)-HPODE	C18H32O4	104607	106377	109841
	Tridecanedioic acid	C13H24O4	55487.4	59012.9	68100.3
	Corchorifatty acid B	C18H28O4	15572.8	8066.1	9701.46
	9,12,13-Trihydroxy-10-octadecenoic acid	C18H34O5	259307	215430	228455
	Hexadecanedioate	C16H30O4	66731.9	64579.6	83779.6
	(9Z,12Z,15Z)-Octadecatrienoic acid*	C18H30O2	4.97461e+07	4.96672e+07	4.80024e+07
	(6Z,9Z,12Z)-Octadecatrienoic acid*	C18H30O2	4.93662e+07	4.9148e+07	4.86337e+07
	1-O-Feruloyl 9,10-Dihydroxypalmitic acid	C26H40O7	133960	106836	118383
	2-(2,3-dihydroxypropoxy)-3-(((2-(dimethylamino)ethoxy)(hydroxy)phosphoryl)oxy)propan-2-yl (E)-hexadec-9-enoate	C26H52NO9P	59439.4	50098.6	47039.6
	13-Hydroperoxy-9Z,11E-octadecadienoic acid*	C18H32O4	52092	58099.7	50552.5
	(7S,8S)-DiHODE*	C18H32O4	48228.5	56946.9	56666.9
	Arachidonate	C20H32O2	3.08032e+06	2.67201e+06	3.66818e+06
	3-Hydroxy-palmitic acid methyl ester	C17H34O3	17151.7	16688.5	27556.4
	9(S)-HODE*	C18H32O3	1.40078e+06	1.40931e+06	1.34684e+06
	Dihomo-gamma-linolenate*	C20H34O2	262477	208350	307501
	1-(2,3-dihydroxypropoxy)-3-(((2-(dimethylamino)ethoxy)(hydroxy)phosphoryl)oxy)propan-2-yl (8E,11Z,14Z)-octadeca-8,11,14-trienoate	C28H52NO9P	216463	180892	224894
	DGMG 18:3	C33H56O14	8.31763e+06	9.56977e+06	9.12633e+06
	1-O-Linoleoyl-3-O-galactopyranosyl-L-glycerol	C27H48O9	2.12926e+06	2.52645e+06	2.0922e+06
	Gingerglycolipid A	C33H56O14	8.82303e+06	1.03087e+07	9.42668e+06
	Pentadecanoic acid	C15H30O2	861594	967841	862552
	Rumenic acid	C18H32O2	35800.2	36222.9	35888
	(9Z)-Hexadecenoic acid*	C16H30O2	82781.2	105282	92028.2
	alpha-Hydroxylinoleic acid*	C18H32O3	1.48641e+06	1.30544e+06	1.33996e+06
	13(S)-HODE*	C18H32O3	1.32774e+06	1.32458e+06	1.33709e+06
	6,9,10-Trihydroxyoctadec-7-enoic acid; Sanleng acid	C18H34O5	231059	183588	196090
	1-(2,3-dihydroxypropoxy)-3-(((2-(dimethylamino)ethoxy)(hydroxy)phosphoryl)oxy)propan-2-yl palmitate*	C26H54NO9P	146083	163829	146874
	Cetostearic acid	C16H32O2	1.32557e+07	1.39854e+07	1.43967e+07
	Traumatic acid	C12H20O4	1.40472e+06	1.5251e+06	1.3868e+06
	1-(((2-(dimethylamino)ethoxy)(hydroxy)phosphoryl)oxy)-3-hydroxypropan-2-yl oleate	C25H50NO7P	22577.8	18495.8	22591.7
	(9S)-Hydroxyoctadecadienoic acid	C18H32O3	795433	770628	726151
	3-(((2-(dimethylamino)ethoxy)(hydroxy)phosphoryl)oxy)-2-hydroxypropyl oleate	C25H50NO7P	16609.1	17856.7	25793.6
	2-(2,3-dihydroxypropoxy)-3-(((2-(dimethylamino)ethoxy)(hydroxy)phosphoryl)oxy)propyl palmitate*	C26H54NO9P	1.08791e+06	1.09456e+06	1.21422e+06
	2-(2,3-dihydroxypropoxy)-3-(((2-(dimethylamino)ethoxy)(hydroxy)phosphoryl)oxy)propan-2-yl (Z)-14-Octadecenoic Acid	C28H56NO9P	151321	142374	137226
	Gingerglycolipid C	C33H60O14	737658	843253	798910
	Undecanoic acid	C11H22O2	478509	403918	458053
	15S-Hydroxy-8,11,13-eicosatrienoic acid	C20H34O3	77583.3	93158.6	81085.3
	11-Hdohe	C22H32O3	482614	536659	498866
	12(S)-HETE	C20H32O3	15178.2	19802	17317.8
	Palmitoylethanolamide	C18H37NO2	201078	196478	192184
	Porrigenic acid	C18H30O4	12612.5	13756.1	10764.7
	9-OxoODE	C18H30O3	519765	467405	507137
	Crepenynate	C18H30O2	297089	309525	299475
	1,14-Tetradecanedioic Acid	C14H26O4	37818.6	36830	48146.6
	Docosenoic acid	C22H42O2	12530.1	11304	9803.56
	13-Amino-13-oxotridecanoic acid	C13H25NO3	888742	928429	1.08894e+06
	Litsealactone B	C17H26O3	44212.6	42215.7	53453
	(5Z,8Z,11Z,14Z,17Z)-Icosapentaenoic acid	C20H30O2	155377	155744	144746
	13-OxoODE	C18H30O3	5182.87	4027.08	5831.18
	(E)-12-hydroxydodec-2-enoic acid	C12H22O3	457279	467990	429416
	2-Hydroxymyristic acid	C14H28O3	50889	55335.2	55248.2
	DGMG 18:1	C33H60O14	243015	301286	342537
	DGMG 18:1(2n isomer)	C33H60O14	324136	349026	312195
	1-(2,3-dihydroxypropoxy)-3-(((2-(dimethylamino)ethoxy)(hydroxy)phosphoryl)oxy)propan-2-yl (Z)-14-Octadecenoic Acid	C28H56NO9P	97529.6	93001.1	105933
	9,12,13-Trihydroxy-10,15-octadecadienoic acid	C18H32O5	18172.9	11910.9	7817.47
	12-OxoETE*	C20H30O3	18105.9	17950.3	20642.5
	5(S)-HETE	C20H32O3	12103.3	13557.7	13641.1
	1-(2,3-dihydroxypropoxy)-3-(((2-(dimethylamino)ethoxy)(hydroxy)phosphoryl)oxy)propan-2-yl (E)-hexadec-9-enoate	C26H52NO9P	19838.8	22179.4	22471.1
	9,10-Dihydroxystearate	C18H36O4	1.70098e+06	1.75612e+06	1.90462e+06
	1-Palmitoyl-Sn-Glycerol 3-O-Diglucoside	C31H58O14	2.68975e+06	2.97712e+06	2.82672e+06
	Gingerglycolipid B	C33H58O14	1.89255e+06	2.33038e+06	2.00057e+06
	15-OxoETE*	C20H30O3	18716.9	20569.4	19669.9
	Traumatin	C12H20O3	17209	16488.8	14711.3
	9,10,13-TriHOME	C18H34O5	192473	158973	164249
	3-(((2-(dimethylamino)ethoxy)(hydroxy)phosphoryl)oxy)-2-hydroxypropyl (9Z,12Z,15E)-octadeca-9,12,15-trienoate	C25H46NO7P	27186.5	24620.2	22304
	17-Hydroxylinolenic acid	C18H30O3	969026	988221	989666
	Hydroxy ricinoleic acid	C18H34O4	26745.2	23971.2	26970.3
	12(13)-EpOME	C18H32O3	70660.2	46671.1	55662.7
	DGMG 18:3(2n isomer)	C33H56O14	8.60143e+06	9.48023e+06	8.80034e+06
	2-Hydroxyhexadecanoic acid*	C16H32O3	1.35552e+06	1.44849e+06	1.63652e+06
	Octadecanoic acid	C18H36O2	3.70842e+07	4.03734e+07	4.1463e+07
	2-Hydroxy-4-methyl-3-tridecanoyloxypentanoic acid methyl ester	C20H38O5	659499	738806	683647
	(7Z)-Hexadecenoic acid*	C16H30O2	165190	171284	155650
	(15Z)-Tetracosenoic acid	C24H46O2	18988	22531.1	16785.1
	Mead acid	C20H34O2	273231	206391	319396
	9,16-Dihydroxypalmitic acid	C16H32O4	48955.1	42835.4	48725.5
	5-[(1S,2R,3R,5S)-3,5-dihydroxy-2-[(E,3S)-3-hydroxyoct-1-enyl]cyclopentyl]pentanoic acid	C18H32O5	67338.8	47097.1	61488.7
	Methyl 14-methylpentadecanoate	C17H34O2	64001.6	66979.4	85536
	9-Hydroperoxy-9Z,11E-Octadecadienoic Acid	C18H32O4	46913.8	57567.5	60616.4
	(6Z)-Octadecenoic acid*	C18H34O2	2.485e+07	2.48332e+07	3.48531e+07
	cis-Vaccenic acid*	C18H34O2	1.54294e+07	1.4462e+07	2.26663e+07
	Suberic acid	C8H14O4	27165.9	25738.5	23841.3
	3-(((2-(dimethylamino)ethoxy)(hydroxy)phosphoryl)oxy)-2-hydroxypropyl (9Z,12Z)-octadeca-9,12-dienoate*	C25H48NO7P	87103.6	88453.1	97594.7
	11,14,17-Eicosatrienoic acid*	C20H34O2	263233	201825	320707
	Hydroxyicosanoic Acid	C20H40O3	13319.9	14517.8	15857.5
	5S,8R-DiHODE	C18H32O4	12401.4	12261.4	9840.1
	9,10-Dihydroxy-12,13-epoxyoctadecanoate	C18H34O5	22851.9	16904.4	21601.3
	2(R)-HOT	C18H30O3	179373	161096	164434
	(R)-2-Hydroxystearate*	C18H36O3	104418	89761.7	160977
	DL-2-hydroxystearic acid*	C18H36O3	105374	87423.6	156650
	3-Hydroxy-4-methyl-2-tridecanoyloxypentanoic acid methyl ester	C20H38O5	81781.7	87016.8	81863
	Azelaic acid	C9H16O4	1.58483e+06	1.35709e+06	1.41446e+06
	Hydroxypentadecenoic acid glucoside	C21H38O8	21834.5	15975.9	21294.1
	9,10,11-Trihydroxy-12-octadecenoic acid	C18H34O5	18609.1	11226.6	14814.6
	8S-HETrE; 8S-Hydroxy-9E,11Z,14Z-Eicosatrienoic Acid	C20H34O3	6306.07	2053.17	5575.48
	19,20-DiHDPA	C22H34O4	7726.52	5465.72	10516.6
	1'-(3-methylisobutyryl)-3'-acetyl sucrose	C19H32O13	23253.4	16515.9	9442.02
	LysoPA 18:0	C21H43O7P	10977.8	22019.1	18514.3
	1-(((2-(dimethylamino)ethoxy)(hydroxy)phosphoryl)oxy)-3-hydroxypropan-2-yl (9Z,12Z,15E)-octadeca-9,12,15-trienoate	C25H46NO7P	8673.32	11330.9	11717.4
Alkaloids	N-Feruloyltyramine 4-glucoside	C24H29NO9	1.47401e+06	1.23664e+06	1.8791e+06
	gamma-Hydroxy-3-pyridinebutanoate	C9H11NO3	102759	115871	95006.8
	N-Feruloyltyramine 4'-glucoside	C24H29NO9	71144.5	157625	111894
	4-hydroxy-2-oxo-1,2-dihydroquinoline-3-carboxylic acid*	C10H7NO4	1.25041e+07	1.3085e+07	1.19575e+07
	2'-O-Glucosyl-11-hydroxy vincoside lactam	C32H40N2O14	80384.8	153037	103419
	3-(2-oxopropyl)-3-hydroxyindolin-2-one	C11H11NO3	54128.6	36910.6	76705.1
	Crinamine	C17H19NO4	147785	142990	137436
	N-Octanoyl-nornicotine	C17H24N2O3	262457	260381	205311
	N-Hexanoyl-L-homoserine lactone	C10H17NO3	97773.1	100024	105534
	1-(2-(pyridin-3-yl)-2,3-dihydro-1H-pyrrol-1-yl)propan-1-one	C12H14N2O	111708	88623	96653.1
	N-(p-Coumaroyl)serotonin Glucoside	C25H28N2O8	124793	121127	163866
	2-(4-Methoxybenzylidene)imino-2-deoxy-D-glucopyranose	C14H19NO6	404247	477833	354466
	6-acetyldelpheline	C27H41NO7	751951	758335	600468
	trans-Zeatin-7-beta-D-glucoside*	C16H23N5O6	801853	860793	748274
	4,5,6-Trihydroxy-2-cyclohexen-1-ylideneacetonitrile	C8H9NO3	964280	1.05417e+06	990589
	Broussonetine S	C18H37NO6	1.64525e+06	1.59011e+06	1.45421e+06
	3-Chloro-4-hydroxypiperidin-2-one	C5H8ClNO2	240523	164439	208554
	furo[2,3-h]quinoline	C11H7NO	138969	120883	157865
	5-Methoxyindoleacetate	C11H11NO3	2.1047e+06	1.73101e+06	1.96319e+06
	3-(1H-Indol-3-yl)propanoate	C11H11NO2	63947.1	61072.5	48496.2
	8-Hydroxyquinoline	C9H7NO	441908	430379	512938
	Indole-4-Carboxaldehyde*	C9H7NO	242308	290601	351536
	N',N'',N'''-p-Coumaroyl-cinnamoyl-caffeoyl spermidine	C34H37N3O6	271887	218793	221266
	phenylalanine betaine	C12H17NO2	849865	781915	871298
	10-Formyltetrahydrofolate*	C20H23N7O7	1.18665e+06	914876	1.00159e+06
	Valpromide	C8H17NO	168628	149025	131674
	N-Feruloylhydroxyagmatine	C15H22N4O4	113303	48758.9	41459.9
	Indole-3-acetate	C10H9NO2	39873.5	47546.8	27973.2
	3-Chloroaniline	C6H6ClN	3.4431e+07	3.28973e+07	3.28569e+07
	(3S)-6,7-Dihydroxy-1,2,3,4-tetrahydroisoquinoline-3-carboxylic acid	C10H11NO4	348637	380366	337026
	3-(4-hydroxyphenyl)-N-(4-hydroxystyryl)acrylamide	C17H15N1O3	67681.1	40766	89749
	Guvacoline	C7H11NO2	209072	194312	181179
	N-Cyclohexylformamide	C7H13NO	424327	736675	560720
	(S)-Canadine	C20H21NO4	586120	631932	677992
	3-alpha(S)-Strictosidine	C27H34N2O9	919750	1.61651e+06	858160
	Lumichrome	C12H10N4O2	318197	395072	482426
	D-2-Aminobutyrate	C4H9NO2	4.85523e+07	5.34189e+07	5.21456e+07
	Choline	C5H14NO+	374141	350135	393352
	Trimethylamine N-Oxide	C3H9NO	21721.6	21157.6	16165.4
	Cadaverine	C5H14N2	41888.5	34407	39379.7
	Betaine*	C5H11NO2	847881	857340	796900
	Agmatine	C5H14N4	37625.5	44489.5	34339.2
	alanine betaine	C5H11NO2	3.68122e+07	3.65125e+07	3.44874e+07
	1-Methylpiperidine-2-carboxylic acid	C7H13NO2	361226	287179	398671
	Acetylcholine	C7H16NO2+	3.08485e+06	2.92056e+06	3.03447e+06
	2-propyl-1,3,2-dioxazolidine*	C5H11NO2	724517	834775	717352
	4-amino-2-methylbutanoic acid*	C5H11NO2	726067	824144	869436
	Neopterin	C9H11N5O4	349592	251403	378295
	Stachydrine	C7H13NO2	123229	104887	110174
	Pyrrolidin	C4H9N	1.1942e+06	1.21869e+06	1.1766e+06
	(S)-4-Aminovaleric acid	C5H11NO2	4.71486e+07	4.85265e+07	4.72308e+07
	4-Methylazetidine-2-Carboxylic acid	C5H9NO2	8.7029e+06	7.81231e+06	7.93587e+06
	Histamine	C5H9N3	277612	276069	289533
	Valerine	C8H15NO2	180577	173377	202192
	Imidazole-4-acetate*	C5H6N2O2	732105	686578	768399
	L-Pipecolate	C6H11NO2	1.01671e+07	1.0191e+07	8.75524e+06
	Diethanolamine	C4H11NO2	103086	174814	159888
	L-Azetidine 2-carboxylic acid	C4H7NO2	2.88791e+06	3.11529e+06	2.95247e+06
	Choline phosphate	C5H15NO4P+	7.53588e+06	7.25972e+06	7.15389e+06
	6-amino-2-(trimethylazaniumyl)hexanoate	C9H20N2O2	2.03335e+07	2.25376e+07	2.07486e+07
	2-amino-5-[(C-hydroxycarbonimidoyl)amino]pentanimidic acid	C6H14N4O2	5.11119e+07	4.98843e+07	4.63403e+07
	Triacetonamine	C9H17NO	68877.2	44162.5	44033.3
	2-Phenylacetamide*	C8H9NO	899090	960704	1.05706e+06
	N-Benzylformamide*	C8H9NO	1.24047e+06	1.18956e+06	792924
	Piperidine	C5H11N	1.08529e+07	9.9585e+06	6.18151e+06
	Hexadecanamide	C16H33NO	201104	189045	201651
	(2S)-2-(methylamino)pentanoic acid	C6H13NO2	4.763e+07	4.85894e+07	4.07444e+07
	2-Ethyl-2,6,6-trimethylpiperidin-4-one	C10H19NO	93808.2	73797.8	84382.9
	Zarzissine	C5H5N5	956478	840671	738405
	Diphenylamine	C12H11N	39846.6	37427.3	32269.8
	Imidazol-1-yl-acetic acid*	C5H6N2O2	695404	592960	610685
	4-[2-formyl-5-(hydroxymethyl)pyrrol-1-yl]butanoic acid	C10H13NO4	183017	163527	127727
	Octadec-8-enamide*	C18H35NO	66064.5	85102.2	71248.2
	(2-aminoethoxy)({2-hydroxy-3-[(5E,8E,11E,14E)-icosa-5,8,11,14-tetraenoyloxy]propoxy})phosphinic acid	C25H44NO7P	480754	505167	498237
	1-Methyl-2-[(Z)-6-undecyl]-4(1H)-quinolone	C21H29NO	55006.3	50108.7	48276.9
	Dodecanamide	C12H25NO	64436	87876.9	92414.7
	2-Glucosyloxy-4-hydroxybenzeneacetonitrile	C14H17NO7	48430.7	55243.4	39492.1
	Norephedrin 3-O-(2''-Phenylpropanyl)Glucoside	C24H33NO6	1.59974e+07	1.67665e+07	1.7498e+07
	2-Nitrophenyl-beta-D-galactopyranoside	C12H15NO8	1.3164e+06	1.38772e+06	1.18359e+06
	N,N-Diethyl-m-toluamide	C12H17NO	97367.4	96744.9	118646
	3,7,11-trimethyl-2-oxa-6,10,13-triazatricyclo[7.3.1.05,13]tridecane	C12H23N3O	30347.5	46253	39397.9
	4-Hydroxycinnamic acid p-hydroxyphenethylamine*	C17H17NO3	5987.81	14800.3	8379.67
	2-Ethyl-3-methylmaleimide-N-glucoside	C13H19NO7	1.47725e+06	1.16727e+06	1.10446e+06
	Octadecadienamide	C18H33NO	144545	247735	125997
	N-(3-hydroxy-4-methoxyphenethyl)-4-hydroxybutanamide	C14H21NO4	5.68522e+06	5.92521e+06	5.32093e+06
	1-Oxo-1,2,3,4-tetrahyro-β-carboline	C11H10N2O	42448.9	33435.5	39922.9
	Oleoylethanolamide	C20H39NO2	34814.6	36220	47639.5
	Octadec-2-enamide*	C18H35NO	67481.5	83187.5	80200.5
	(7S)-bicyclo[4.2.0]octa-1,3,5-trien-7-amine	C8H9N	1.89918e+07	1.86631e+07	1.82365e+07
	4-Hydroxy-3-methoxy-β-phenethylamine	C9H13NO2	57064.8	36990.6	45202.5
	10-Hydroxymethyllycaconitine	C37H50N2O11	5.27783e+06	6.07961e+06	6.11723e+06
	N,N-Diethylphenylacetamide	C12H17NO	35938.9	40857.3	46740.3
	Cuscohygrine	C13H24N2O	631054	600420	633474
	(+)-(1S,2S)-Pseudoephedrine	C10H15NO	561732	531483	428726
	1-aminobenzocyclobutene	C8H9N	2.45979e+07	2.42467e+07	2.27486e+07
	N-Isobutyl-(2E,4E)-hexadeca-2,4-dienamide	C20H37NO	66489.4	71902.3	103454
	N-benzoyl-2-aminoethyl-β-D-glucopyranoside	C15H21NO7	36128.1	29477.7	30053.4
	1-Methoxyindole-3-carbaldehyde	C10H9NO2	69628.6	63075.1	49015.3
	Zeatin-O-glucoside*	C16H23N5O6	229882	218695	197202
	dihydro-N-feruloyltyramine	C18H21NO4	28840.4	30229.5	36732.8
	4-(2-aminoethenyl)phenol*	C8H9NO	1.08436e+06	1.2344e+06	1.21728e+06
	5-Aminolevulinate	C5H9NO3	3.87277e+07	3.80493e+07	3.24831e+07
	Zeanoside B*	C16H17NO9	909486	827254	757321
	L-Carnitine	C7H15NO3	2.42192e+06	2.57833e+06	2.46501e+06
	Di-p-coumaroylputrescine	C22H24N2O4	28639.1	32670.3	31458.6
	3-(1H-imidazol-5-yl)-2-(trimethylammonio)propanoate	C9H15N3O2	601199	688807	659275
	2-acetamido-3-(1H-imidazol-4-yl)propanoic acid	C8H11N3O3	117079	111558	112104
	3-epi-fagomine	C6H13NO3	45312.8	24688.3	44858.2
	Hercynine	C9H15N3O2	3.28543e+07	3.36779e+07	3.41453e+07
	Fagomine	C6H13NO3	50761.3	28321.8	34333.4
	3-pyridine-methanol-O-β-D-glucopyranosyl	C12H17NO6	87862.8	98522	84577.7
	Spermidine	C7H19N3	146190	138793	137592
	N-Acetylindole-3-carboxaldehyde	C11H9NO2	1.02702e+06	1.02075e+06	961126
	Α-hydroxyquinoline*	C9H7NO	234941	265049	284694
	m-Aminophenylacetylene	C8H7N	90897.8	69884.9	102875
	3-Indoleacetonitrile	C10H8N2	177572	200551	222646
	Pyran[3,4-b]indole-2-ketone	C11H9O2N	27443.5	32207.3	23035.6
	2-Aminophenol	C6H7NO	78517.7	131434	144006
	o-Carboxy-5-hydroxytryptamine	C11H12N2O3	1.39417e+06	1.45693e+06	1.48545e+06
	6-imino-1-methyl-2,3,6,9-tetrahydro-1H-purin-2-one	C6H7N5O	117387	108006	117331
	(5,11-dioxo-6a,11-dihydroisoindolo[2,1-a]quinazolin-6(5H)-yl)acetic acid	C17H12N2O4	107545	96061.8	70356.9
	Octylamine	C8H19N	433983	393225	401885
	L-Histidinol	C6H11N3O	9.27343e+06	7.8135e+06	7.80884e+06
	Indole-3-carboxaldehyde	C9H7NO	25484.6	64864.7	46781.4
	Laudanosoline	C17H19NO4	94373	50563.1	52506.7
	4-oxo-8-{[(2S,3R,4S,5S,6R)-3,4,5-trihydroxy-6-(hydroxymethyl)oxan-2-yl]oxy}-3H-quinoline-2-carboxylic acid	C16H17NO9	764670	704219	721249
	Xanthurenate-8-O-beta-D-glucoside*	C16H17NO9	783224	709755	667737
	Phenethylamine	C8H11N	581753	592137	484332
	Benzamide	C7H7NO	543024	545125	432826
	Acetylpseudotropine	C10H17NO2	121651	176416	141571
	Dyphylline	C10H14N4O4	52569.1	28400.4	50575.4
	6-Deoxyfagomine	C6H13NO2	8.49649e+06	9.00044e+06	9.85792e+06
	Synephrine	C9H13NO2	1.04236e+06	995929	819487
	Butylamine	C4H11N	50598.7	57017.2	55158.8
	Methylguanidine	C2H7N3	57916.5	81513.9	54623.6
	N-Acetylputrescine	C6H14N2O	38941.6	32629.4	42853.7
	N-Acetylcadaverine	C7H16N2O	133924	120060	86198.4
	4-Hydroxypipecolic acid	C6H11NO3	88794.3	90830.4	108811
	Betalamic acid	C9H9NO5	46567.7	51154.8	44363.4
	1,7-dihydroxyisoquinoline-5-carboxylic acid	C10H7NO4	1.10605e+06	1.22029e+06	1.05564e+06
	6-Hydroxy-2-oxo-1,2-dihydroquinoline-4-carboxylic acid*	C10H7NO4	1.6884e+07	1.72122e+07	1.57217e+07
	2-[(9R)-1,2,3,9-tetrahydropyrrolo[2,1-b]quinazolin-9-yl]acetic acid	C13H14N2O2	86238.4	90295.9	82825
	Dihydroferuloylputrescine	C14H22N2O3	130537	124492	136138
	(2R,6R)-piperidine-2,6-dicarboxylic acid	C7H11NO4	1.8834e+06	1.73303e+06	2.36326e+06
	Hydroquinine	C20H26N2O2	400042	311654	436248
	Nicotianamine	C12H21N3O6	48146.1	41150.4	35000.5
	Levofolinic acid*	C20H23N7O7	782748	927898	910244
	5-(2-aminoethyl)-8-hydroxyquinolin-2(1H)-one	C11H12N2O2	699026	777106	749558
	(1S,12S,14R)-4-methyl-11-oxa-4-azatetracyclo[8.6.1.01,12.06,17]heptadeca-6(17),7,9,15-tetraen-14-ol	C16H19NO2	752320	756643	706947
	3-amino-4-methylbenzamide	C8H10N2O	416238	417004	388520
	N-Feruloylphenylalanine	C19H19NO5	48296.9	51346.2	31349.3
	N-[7'-(4'-Methoxyphenyl)ethyl]-2-methoxybenzamide	C17H19NO3	3.78945e+06	3.45474e+06	3.68178e+06
	Zeatin	C10H13N5O	556639	534751	482550
	Isofebrifugine	C16H19N3O3	96035.9	95196.3	91361.4
	7-methoxy-1-[(4-methoxyphenyl)methyl]-2-methyl-3,4-dihydro-1h-isoquinolin-6-ol	C19H23NO3	221910	293241	303694
	Vasicinone	C11H10N2O2	143993	112538	103280
	Methyl dioxindole-3-acetate	C11H11NO4	144390	146386	146277
	N-Hydroxynonanoyl nornicotine glucoside	C24H38N2O7	677805	694535	732269
	2,3'-Bipyridine	C10H8N2	151550	134522	106370
	N-Acetylserotonin	C12H14N2O2	155419	115079	110520
	4,6-Dihydroxyquinoline	C9H7NO2	23186	37068.3	18211.4
	Dhurrin 6'-glucoside	C20H27NO12	69966.1	22660.6	58170.4
	Anabasine	C10H14N2	123601	135437	171646
	Thapsakon A*	C35H36N2O9	4598.21	5051.13	6111.92
	N-Feruloyl-3-methoxytyramine	C19H21NO5	10998.7	26762.1	14266.2
	N-p-Coumaroyltyramine*	C17H17NO3	8798.3	6009.7	8789.96
	2-Amino-4,5-dihydro-1H-imidazole-4-acetic acid	C5H9N3O2	534798	636702	489491
	Ephedrine	C10H15NO	23863.1	31653.9	20288
	L-4-Hydroxyglutamate semialdehyde	C5H9NO4	1.12488e+08	1.05434e+08	9.87041e+07
	Dihydroisopelletierine	C8H17NO	60460.8	57845.6	138286
	19-ethenyl-16-hydroxy-18-{[3,4,5-trihydroxy-6-(hydroxymethyl)oxan-2-yl]oxy}-17-oxa-3,13-diazapentacyclo[11.8.0.02,11.04,9.015,20]henicosa-2(11),4,6,8,15-pentaene-10,14-dione	C26H28N2O10	86951	108065	75488.9
	Indolelactate	C11H11NO3	46581.8	28597.8	41916.6
	cyclo-Dopa 5-O-glucoside	C15H19NO9	749612	723232	801522
	Cantleyine	C11H13NO3	44884.6	54835.6	50137.3
	2(3H)-Benzothiazolone	C7H5NOS	49141.4	47078.5	42577.6
	N-(4-O-(Glucosyl)-E-feruloyl)-tyramine	C24H29NO9	158718	117038	104955
	Xanthurenic Acid 8-O-Glucoside	C16H17NO9	751013	829226	836453
	(Indol-3-yl)acetyl-L-aspartate	C14H14N2O5	1.05911e+07	1.06529e+07	1.00352e+07
	Ethanolamine phosphate	C2H8NO4P	287996	263738	279439
	L-2-Amino-6-oxoheptanedioate	C7H11NO5	142275	210749	226107
	5-(4-(((S)-1-carboxyethyl)carbamoyl)cyclohexyl)-2-hydroxypentanoicacid	C15H25NO6	140253	128249	62959
	N-Acetylisatin	C10H7NO3	554928	551453	586030
	Pantetheine	C11H22N2O4S	179622	187888	161205
Terpenoids	7-methylidene-1-[3,4,5-trihydroxy-6-(hydroxymethyl)oxan-2-yl]oxy-4a,5,6,7a-tetrahydro-1H-cyclopenta[c]pyran-4-carboxylic acid*	C16H22O9	65242.4	91117.3	67976.5
	Dehydroxypaederosidic Acid	C18H24O11S	5.84599e+06	4.83961e+06	3.4912e+06
	Cunemegastigmane	C19H30O8	1.05087e+06	912404	982834
	Mussaenosidic Acid*	C16H24O10	119609	131583	167423
	Loganate*	C16H24O10	102207	108873	110628
	Loganic Acid	C16H24O10	816068	838411	813835
	Tarennoside*	C16H22O9	142382	138091	141038
	Platanionoside C	C24H40O12	155825	169678	197504
	9β-hydroxy-(-)-arnebinol B-1-O-β-d-glucopyranoside	C22H26O10	1.68997e+06	2.3305e+06	2.22816e+06
	Sweroside	C16H22O9	477333	344188	282275
	Icariside B2	C19H30O8	465524	601914	471867
	3'-O-D-glucosylgentiopicroside	C22H30O14	107661	83869.3	92618.5
	3-(4-Methylcyclohex-3-En-1-Yl)But-3-Enoic Acid	C11H16O2	384046	403237	383295
	9,10-Dihydroxy-4,7-Megastigmadien-3-one	C13H20O3	42572.4	36537.2	34262.6
	13-O-p-Coumaroylplumieride	C30H32O14	1.21558e+06	914649	1.37409e+06
	4-(1,2,4a,5-tetramethyl-2,3,4,7,8,8a-hexahydronaphthalen-1-yl)butan-2-one	C18H30O	1.65377e+06	2.10144e+06	1.81498e+06
	3,12-Dihydroxy-8,11,13-Abietatrien-7-one 12-O-β-D-Glucopyranoside	C26H38O8	613502	692121	550138
	8(17)-Labdene-15,19-dial	C20H32O2	26317.2	37629.3	32401.7
	Ent-cassa-12,15-dien-2-one	C20H30O	40605.3	37920.8	35996.5
	4,5-Didehydro-5,6-dihydro-Retinol	C20H30O	38821	37064.7	39451
	13-Apo-beta-carotenone	C18H26O	223314	261235	226686
	Farnesyl acetone	C18H30O	670139	598379	719913
	Emericolin C*	C25H40O	83772.7	123377	121987
	13-(methoxymethyl)-10,11,11-trimethyltetracyclo[8.2.1.01,5.08,12]tridec-6-en-13-ol	C18H28O2	79602.7	89482.4	83386
	1,1,7-trimethyl-1a,2,4,5,6,7,7a,7b-octahydrocyclopropa[a]naphthalen-4-ol	C14H22O	125608	145189	178003
	1',2'-dimethylspiro[cyclopentane-1,9'-tricyclo[4.4.0.02,8]decane]-10'-ol	C16H26O	126278	182097	175401
	4(15),5,10(14),11-Germacratetraen-1-ol	C15H22O	47650	65592.3	50375.6
	5-Epivibsanin G*	C25H36O6	5.55323e+06	4.80244e+06	4.771e+06
	18-Hydroxy-8(14),15-Isopimaradien-2-one	C20H30O2	37798.4	31759	23002.3
	Scutegxbatine F	C21H32O4	1.87118e+06	1.90906e+06	1.93934e+06
	19-Nor-3,5-Clerodadien-15-Oic Acid	C19H30O2	62044.5	53342.1	54640.8
	Macrophypene B	C18H28O2	153591	141312	138364
	7-Oxodehydroabietic acid*	C20H26O3	56339.3	53647.1	39398.8
	3-Hydroxy-3,7,11-trimethyldodeca-1,6E,10-trien-9-yl isobutyrate	C18H30O3	807579	819093	826532
	3-methyl-5-prop-1-en-2-yl-2,3,3a,4,5,6,7,8-octahydro-1H-cyclopenta[8]annulene-9-carboxylic acid	C16H24O2	2.18797e+06	2.50873e+06	2.2976e+06
	Dextropimaric acid	C18H28O2	1.45228e+07	1.69134e+07	1.59781e+07
	8-(5-Hydroxy-2,6,6-Trimethylcyclohex-2-En-1-Yl)-6-Methyloct-5-En-2-one	C18H30O2	6.29651e+06	6.26353e+06	6.63855e+06
	7-Ethenyl-1-(Hydroxymethyl)-1,4a,7-Trimethyl-1,2,3,4,4a,4b,5,6,7,8,10,10a-Dodecahydrophenanthren-2-one	C20H30O2	33229.7	26096.8	27465.9
	13-Hydroxygermacrone*	C15H22O2	425781	402280	343817
	Ent-3β-Acetoxyisopimar-15-8β-ol	C22H36O3	1.8963e+06	2.13941e+06	2.19811e+06
	2,4b,8,8-tetramethyl-3,4,4a,5,6,7,8a,9-octahydro-1H-phenanthren-2-ol*	C18H30O	285084	575821	264235
	8,15R-Epoxypimaran-16-ol	C20H34O2	189437	110510	155167
	Sarcophyton D	C20H34O2	149756	125790	116970
	Germacrone*	C15H22O	65187.3	50531.2	69224.4
	Turmerone*	C15H22O	63909.6	77436.4	79396.2
	18-Hydroxy-16-Nor-8(14)-Pimaren-15-Oic Acid	C19H30O3	31698.7	27606	34757.2
	2-Methyl-6-(4-Methylene-2-Cyclohexen-1-Yl)-2-Heptenal	C15H22O	28865.1	29868.2	23717.6
	6-Methoxy-2,9-Humuladien-8-one	C16H26O2	104060	79838.9	54712.5
	27,28-Dicarboxyl ursolic acid	C30H46O5	91204.1	75866.4	75686.2
	6-Acetoxy-3(15),7(14)-Caryophylladiene	C17H26O2	233092	274438	291440
	2-isopropyl-3,4,8,9-tetramethyl-5-methylenecyclodeca-3,8-dien-1-ol*	C18H30O	1.46362e+06	1.55489e+06	1.51292e+06
	1-hydroxy-3,8-dimethyl-5-prop-1-en-2-yl-3,4,6,7,8,8a-hexahydro-1H-naphthalen-2-one	C15H22O2	93618.3	83076.5	78960.1
	Ent-14,15-Dinor-3-Cleroden-3-one*	C18H30O	1.34766e+06	1.44528e+06	1.2891e+06
	Styxone A	C15H22O	41817.6	47086.5	37335.7
	Kolavenic acid	C20H32O2	6037.34	8615.01	7630.48
	(2S,4aR,4bS,6aS,10S,11aR,11bS)-2-hydroxy-1,1,4a,6a,7,11a-hexamethyl-10-prop-1-en-2-yl-2,3,4,4b,6,9,10,11,11b,12-decahydroindeno[2,1-a]phenanthren-5-one	C30H42O2	17641	23073.9	29383.5
	Meliavosin	C21H34O3	78437.5	63896.9	63375.5
	Diolone	C21H34O3	220057	153998	165782
	3-Hydroxylup-20(29)-en-28-al (Betulinaldehyde)	C30H48O2	62767.2	50090.8	25502.7
	4-(Hydroxymethyl)-2,4-Dimethyl-3-(3-Methyl-7-Oxoocta-1,3-Dien-1-Yl)Cyclohex-2-En-1-one	C18H26O3	42336	36216.4	38803.2
	14(15)-Bisnor-13-oxolabd-8(17),11(E)-dien-19-oic acid	C18H26O3	135423	127741	123601
	Curdione	C15H24O2	44095.1	59912.5	63712.1
	4-[(1S,4aR,5R,8aR)-5-hydroxy-5,8a-dimethyl-2-methylidene-3,4,4a,6,7,8-hexahydro-1H-naphthalen-1-yl]-2-methylidenebutanal	C18H28O2	1.21779e+07	1.25695e+07	1.19987e+07
	Aristomollin D	C17H24O3	8.14549e+06	7.8033e+06	8.96496e+06
	Ethyl 5-Hydroxy-3A-Methyl-1-(Propan-2-Yl)-1,2,3,3A,4,5-Hexahydroazulene-6-Carboxylate	C17H26O3	163903	131905	175398
	Antrodin D	C16H28O	47758.4	45921.5	38414.6
	14,15-Dinor-8(17)-Labdene-3,13-diol	C18H32O2	137035	145216	159048
	3β,14α,15α,21α-tetrahydroxyserrat-14-en-21-acetyl-3-(4'-hydroxybenzoate)	C39H58O7	240657	160792	166317
	Dihydroisoalantolactone	C15H22O2	274616	201739	220302
	beta-Ionone*	C13H20O	470752	471474	422594
	Dinortrixagone	C18H28O	152994	155795	97394.2
	8-{4-Hydroxy-3,3-Dimethylbicyclo[4.1.0]Heptan-2-Yl}-6-Methyloct-5-En-2-one	C18H30O2	6.83378e+06	6.51751e+06	7.18959e+06
	Vibsanin H*	C25H36O6	5.01689e+06	4.4815e+06	4.83076e+06
	6-hydroxy-5-[(3E)-5-hydroxy-3-methylpent-3-en-1-yl]-1,1,4a,6-tetramethyl-decahydronaphthalen-2-yl acetate	C22H38O4	211740	263349	223966
	Polygodial*	C15H22O2	306554	345294	321748
	Secocrispiolide	C15H18O2	15748.4	14051.7	5775.39
	3-Hydroxy-16-Nor-8(14)-Pimaren-15-Oic Acid	C19H30O3	79139.5	83161.8	86222.7
	Curcumafuranol	C15H20O2	98178.2	88143.7	97941.2
	Cyclocolorenone*	C15H22O	168444	139828	165459
	Tagalsin Q	C18H26O2	46969.7	33278.8	34184.3
	Norflickinflimiod F	C18H26O3	58839.1	63592.8	69325.7
	Nootkatone	C15H22O	49786.7	41511	54004.8
	D-Linalool 3-(6''-Malonylglucoside)	C19H30O9	73051.9	53636.2	46694.6
	5-hydroxy-4a-methyl-4,4a,5,6,7,8-hexahydronaphthalen-2(3h)-one	C11H16O2	423787	441381	400210
	debilone	C15H22O2	66051	69979.2	59949.7
	phyllanflexoid A*	C20H26O3	40850	73312.5	52712.1
	5,8a-dimethyl-1,3,4,4a,7,8-hexahydronaphthalen-2-one*	C12H18O	71780.7	74274.4	69000
	ar-Turmerone	C15H20O	55944.9	44136.6	45672.1
	Mikanifuran	C20H30O	11166.7	12501.8	10282.3
	Aspergilol C*	C25H40O	87876	118481	110370
	12,13-Dehydrogeranylgeraniol	C18H30O	827652	773231	799143
	Scutebarbolide C	C22H32O8	31576.6	26839.1	28145.5
	beta-Apo-13-carotenone	C18H26O	81331.5	66225.6	81606.6
	2,8-dimethyl-5-(propan-2-yl)tricyclo[4.4.0.02,7]dec-8-en-4-one*	C15H22O	181711	160164	208192
	Normelanothyrsin A*	C18H26O3	413664	421990	500786
	CJ-01	C15H18O2	139996	147146	118122
	3a-methyl-1-propan-2-yl-2,3,4,7-tetrahydro-1H-azulene-6-carbaldehyde	C15H22O	31435.2	42966.3	36137.7
	4-[3-(4,8-Dimethyl-3,7-Nonadienyl)-3-Methyloxiranyl]-2-Butanone	C18H30O2	1.16549e+06	1.0155e+06	1.03478e+06
	Sessilifol O	C19H32O3	338429	326765	337291
	methyl (S,2E,6E)-7-ethyl-9-((2R,3S)-3-ethyl-3-methyloxiran-2-yl)-3,4-dimethylnona-2,6-dienoate	C19H32O3	309756	309042	336830
	Cafestol	C20H28O3	1.39403e+07	1.49545e+07	1.70255e+07
	14,15-Dinor-13-Oxo-8(17)-Labden-19-Oic Acid	C18H28O3	120430	112691	99773.2
	2,8-bis(hydroxymethyl)-4b,8-dimethyl-5,6,7,8a,9,10-hexahydrophenanthren-3-ol*	C18H26O3	261973	265365	279801
	7-isopropyl-3,4-dimethyl-8-methyleneoctahydro-1H-2,4-methanoinden-1-ol	C16H26O	4.2283e+06	4.57386e+06	4.49718e+06
	2,5,8-trimethyldeca-2,4,7-triene-1,10-diol	C13H22O2	4.61997e+06	4.11929e+06	4.57601e+06
	Vitexifolin F	C22H36O4	370304	359351	370507
	Eupnerias K	C19H30O2	33707.6	39196	36643.6
	oxyphyllone F	C11H16O2	222990	224200	201182
	10,11,11-trimethyltetracyclo[8.2.1.01,5.08,12]tridec-6-en-13-ol	C16H24O	140828	219593	153567
	10-hydroxy-4,6,8,10-tetramethyldodec-4-en-3-one	C16H30O2	77249	86760.4	68807.5
	Lyciiterpenoid D	C16H26O	4.541e+06	5.36623e+06	5.18238e+06
	Eperuol*	C18H30O	291945	268903	353810
	(4aS,6R,8aR)-8a-methyl-4-methylidene-6-(prop-1-en-2-yl)-decahydronaphthalen-1-one	C15H22O	154035	112434	132103
	Virgatic acid	C30H46O4	192227	206189	279819
	11,12,13-Trinor-4,6-Guaiadien-10-ol*	C12H18O	75543	83636.1	77422.4
	1-(3A,4-Dimethyl-7-Methylidene-Octahydro-1H-Inden-1-Yl)-2-Methylpropan-1-ol	C16H28O	46329.6	60029	27080.3
	2,7-Dimethyl-2,4-Octadiene-1,8-Diol 8-O-B-D-(6''-Malonylglucoside)	C19H30O10	167727	163148	138085
	2-[(1R)-2,6,6-trimethyl-4-oxocyclohex-2-en-1-yl]acetic acid*	C11H16O3	296278	323049	281395
	(1S,7R)-4,10-dimethylidene-7-(prop-1-en-2-yl)cyclodec-5-en-1-ol	C15H22O	129357	109152	67322.2
	2,4(18),13-Clerodatriene-15,16-diol	C20H32O2	111774	108370	113815
	2-[(2r,6s,8s)-1,2-dimethyltetracyclo[4.4.0.02,4.03,7]decan-8-yl]propanal	C15H22O	36985.1	34276.2	34460.1
	8,10,13(15),18-Lobatetraene-16,17-diol	C20H32O2	94807	94985.1	92496.1
	Marsformosanone	C30H46O	340818	387384	381134
	Paniculoside H	C26H32O14	33392.8	64360.7	46432.8
	Loliolide*	C11H16O3	444520	384357	290488
[truncated: 263 more rows]
